# Supplementary material for: trans-Dioxidotetra­pyridine­rhenium(V) triiodide
Source: Acta Crystallogr Sect E Struct Rep Online. 2009 Aug 12;65(Pt 9):m1057. doi: 10.1107/S1600536809030724 (PMC2970012; doi:10.1107/S1600536809030724)
Supplement: Supplementary file 1 [file e-65-m1057-sup1.cif]

##############################################################################
###                                                                        ###
###        Electronic paper (Acta Crystallographica Section E)             ###
###                                                                        ###
##############################################################################
#                                                                            #
# This CIF contains the data in a paper accepted for publication in Acta     #
# Crystallographica Section E. It conforms to the requirements of Notes      #
# for Authors for Section E, and has been peer reviewed under the auspices   #
# of the IUCr Commission on Journals.                                        #
#                                                                            #
# Full details of the Crystallographic Information File format               #
# are given in the paper "The Crystallographic Information File (CIF):       #
# a New Standard Archive File for Crystallography" by S. R. Hall, F. H.      #
# Allen and I. D. Brown [Acta Cryst. (1991), A47, 655-685].                  #
#                                                                            #
# The current version of the core CIF dictionary is obtainable from          #
# ftp://ftp.iucr.org/pub/cif_core.dic. The current version number is 2.4.    #
#                                                                            #
# Software is freely available for graphical display of the structure(s) in  #
# this CIF.  For information consult the CIF home page http://www.iucr.org/  #
# cif/home.html                                                              #
#                                                                            #
# This file may be used for bona fide research purposes within the           #
# scientific community so long as proper attribution is given to the journal # 
# article from which it was obtained.                                        #
#                                                                            #
##############################################################################
                                             
data_I
_audit_creation_method     SHELXL-97
_chemical_name_systematic
;
<i>trans</i>-dioxidotetra(pyridine)rhenium(V) triiodide
;
_chemical_name_common     'trans-dioxidotetra(pyridine)rhenium(V) triiodide'
_chemical_formula_moiety     'C20 H20 N4 O2 Re +, I3 -'
_chemical_formula_sum     'C20 H20 I3 N4 O2 Re'
_chemical_formula_iupac     '[Re O2 (C5 H5 N)4] I3'
_chemical_formula_weight     915.30
_chemical_melting_point     ?
_symmetry_cell_setting     triclinic
_symmetry_space_group_name_H-M     'P -1'
_symmetry_space_group_name_Hall     '-P 1'
loop_
    _symmetry_equiv_pos_as_xyz
    'x, y, z'
    '-x, -y, -z'
_cell_length_a     7.993(3)
_cell_length_b     9.100(3)
_cell_length_c     9.356(3)
_cell_angle_alpha     92.45(4)
_cell_angle_beta     102.41(4)
_cell_angle_gamma     104.10(4)
_cell_volume     641.3(4)
_cell_formula_units_Z     1
_cell_measurement_reflns_used     11676
_cell_measurement_theta_min     4.48
_cell_measurement_theta_max     38.41
_cell_measurement_temperature     100(2)
_exptl_crystal_description     'block'
_exptl_crystal_colour     'orange'
_exptl_crystal_size_max     0.10
_exptl_crystal_size_mid     0.10
_exptl_crystal_size_min     0.07
_exptl_crystal_density_diffrn     2.370
_exptl_crystal_density_meas     ?
_exptl_crystal_density_method     'not measured'
_exptl_crystal_F_000     418
_exptl_absorpt_coefficient_mu     8.37
_exptl_absorpt_correction_type     'analytical'
_exptl_absorpt_process_details     '(CrysAlis RED; Oxford Diffraction, 2006)'
_exptl_absorpt_correction_T_min     0.411
_exptl_absorpt_correction_T_max     0.656
_exptl_special_details
;
;
_diffrn_ambient_temperature     100(2)
_diffrn_radiation_type     MoK\a
_diffrn_radiation_wavelength     0.71073
_diffrn_radiation_source     'fine-focus sealed tube'
_diffrn_radiation_monochromator     graphite
_diffrn_measurement_device_type     'Oxford Diffraction Xcalibur PX KM-4-CCD'
_diffrn_measurement_method     '\f and \w'
_diffrn_detector_area_resol_mean     ?
_diffrn_reflns_number     11244
_diffrn_reflns_av_R_equivalents     0.0268
_diffrn_reflns_av_sigmaI/netI     0.0363
_diffrn_reflns_theta_min     4.48
_diffrn_reflns_theta_max     32.50
_diffrn_reflns_theta_full     27.00
_diffrn_measured_fraction_theta_max     0.926
_diffrn_measured_fraction_theta_full     0.970
_diffrn_reflns_limit_h_min     -12
_diffrn_reflns_limit_h_max     11
_diffrn_reflns_limit_k_min     -9
_diffrn_reflns_limit_k_max     13
_diffrn_reflns_limit_l_min     -14
_diffrn_reflns_limit_l_max     14
_diffrn_standards_number     ?
_diffrn_standards_interval_count     ?
_diffrn_standards_interval_time     ?
_diffrn_standards_decay_%     ?
_refine_special_details
;
Refinement of <i>F</i>^2^ against ALL reflections. The weighted <i>R</i>-factor
<i>wR</i> and goodness of fit <i>S</i> are based on <i>F</i>^2^, conventional
<i>R</i>-factors <i>R</i> are based on <i>F</i>, with <i>F</i> set to zero for
negative <i>F</i>^2^. The threshold expression of <i>F</i>^2^ >
\s(<i>F</i>^2^) is used only for calculating <i>R</i>-factors(gt) <i>etc</i>.
and is not relevant to the choice of reflections for refinement.
<i>R</i>-factors based on <i>F</i>^2^ are statistically about twice as large
as those based on <i>F</i>, and <i>R</i>- factors based on ALL data will be
even larger.
;
_reflns_number_total     4298
_reflns_number_gt     3593
_reflns_threshold_expression     I>2\s(I)
_refine_ls_structure_factor_coef     Fsqd
_refine_ls_matrix_type     full
_refine_ls_R_factor_all     0.0254
_refine_ls_R_factor_gt     0.0192
_refine_ls_wR_factor_gt     0.0304
_refine_ls_wR_factor_ref     0.0307
_refine_ls_goodness_of_fit_ref     1.039
_refine_ls_restrained_S_all     1.039
_refine_ls_number_reflns     4298
_refine_ls_number_parameters     139
_refine_ls_number_restraints     0
_refine_ls_hydrogen_treatment     constr
_refine_ls_weighting_scheme     calc
_refine_ls_weighting_details
                 'calc w=1/[\s^2^(Fo^2^)+(0.0080P)^2^] where P=(Fo^2^+2Fc^2^)/3'
_atom_sites_solution_hydrogens     geom
_atom_sites_solution_primary     direct
_atom_sites_solution_secondary     difmap
_refine_ls_shift/su_max     0.003
_refine_ls_shift/su_mean     0.000
_refine_diff_density_max     1.396
_refine_diff_density_min     -1.076
_refine_ls_extinction_method     none
_refine_ls_extinction_coef     ?
loop_
    _atom_type_symbol
    _atom_type_description
    _atom_type_scat_dispersion_real
    _atom_type_scat_dispersion_imag
    _atom_type_scat_source
    'C' 'C' 0.0033 0.0016
                         'International Tables Vol C Tables 4.2.6.8 and 6.1.1.4'
    'H' 'H' 0.0000 0.0000
                         'International Tables Vol C Tables 4.2.6.8 and 6.1.1.4'
    'N' 'N' 0.0061 0.0033
                         'International Tables Vol C Tables 4.2.6.8 and 6.1.1.4'
    'O' 'O' 0.0106 0.0060
                         'International Tables Vol C Tables 4.2.6.8 and 6.1.1.4'
    'I' 'I' -0.4742 1.8119
                         'International Tables Vol C Tables 4.2.6.8 and 6.1.1.4'
    'Re' 'Re' -1.0185 7.2310
                         'International Tables Vol C Tables 4.2.6.8 and 6.1.1.4'
_computing_data_collection     'CrysAlis CCD (Oxford Diffraction, 2006)'
_computing_cell_refinement     'CrysAlis RED (Oxford Diffraction, 2006)'
_computing_data_reduction     'CrysAlis RED (Oxford Diffraction, 2006)'
_computing_structure_solution     'SHELXS97 (Sheldrick, 2008)'
_computing_structure_refinement     'SHELXL97 (Sheldrick, 2008)'
_computing_molecular_graphics     'XP in SHEXTL (Sheldrick, 2008)'
_computing_publication_material
                        'SHELXL97 (Sheldrick, 2008) and publCIF (Westrip, 2009)'
loop_
    _atom_site_type_symbol
    _atom_site_label
    _atom_site_fract_x
    _atom_site_fract_y
    _atom_site_fract_z
    _atom_site_U_iso_or_equiv
    _atom_site_adp_type
    _atom_site_calc_flag
    _atom_site_refinement_flags
    _atom_site_occupancy
    _atom_site_disorder_assembly
    _atom_site_disorder_group
    Re Re 0.5000 0.5000 0.5000 0.01065(3) Uani d S 1 . .
    I I1 0.92874(2) 1.171742(18) 0.747033(17) 0.02194(4) Uani d . 1 . .
    I I2 1.0000 1.0000 1.0000 0.01924(5) Uani d S 1 . .
    O O 0.7122(2) 0.62887(16) 0.53698(16) 0.0144(3) Uani d . 1 . .
    N N1 0.5561(2) 0.4374(2) 0.71983(19) 0.0132(4) Uani d . 1 . .
    C C11 0.4386(3) 0.3225(2) 0.7640(2) 0.0159(5) Uani d . 1 . .
    H H11 0.3318 0.2707 0.6957 0.019 Uiso calc R 1 . .
    C C12 0.4708(3) 0.2798(3) 0.9045(3) 0.0213(5) Uani d . 1 . .
    H H12 0.3873 0.1988 0.9315 0.026 Uiso calc R 1 . .
    C C13 0.6234(3) 0.3541(3) 1.0059(3) 0.0225(6) Uani d . 1 . .
    H H13 0.6468 0.3251 1.1031 0.027 Uiso calc R 1 . .
    C C14 0.7421(3) 0.4718(3) 0.9631(3) 0.0223(5) Uani d . 1 . .
    H H14 0.8480 0.5260 1.0310 0.027 Uiso calc R 1 . .
    C C15 0.7045(3) 0.5096(3) 0.8203(2) 0.0176(5) Uani d . 1 . .
    H H15 0.7872 0.5903 0.7918 0.021 Uiso calc R 1 . .
    N N2 0.3956(2) 0.6744(2) 0.58055(19) 0.0126(4) Uani d . 1 . .
    C C21 0.2226(3) 0.6460(3) 0.5840(2) 0.0148(5) Uani d . 1 . .
    H H21 0.1481 0.5467 0.5506 0.018 Uiso calc R 1 . .
    C C22 0.1494(3) 0.7552(3) 0.6340(2) 0.0173(5) Uani d . 1 . .
    H H22 0.0268 0.7312 0.6337 0.021 Uiso calc R 1 . .
    C C23 0.2564(3) 0.8991(3) 0.6844(3) 0.0196(5) Uani d . 1 . .
    H H23 0.2092 0.9762 0.7192 0.024 Uiso calc R 1 . .
    C C24 0.4346(3) 0.9288(3) 0.6833(3) 0.0229(6) Uani d . 1 . .
    H H24 0.5119 1.0265 0.7190 0.027 Uiso calc R 1 . .
    C C25 0.4992(3) 0.8152(2) 0.6299(3) 0.0189(5) Uani d . 1 . .
    H H25 0.6211 0.8374 0.6279 0.023 Uiso calc R 1 . .
loop_
    _atom_site_aniso_label
    _atom_site_aniso_U_11
    _atom_site_aniso_U_22
    _atom_site_aniso_U_33
    _atom_site_aniso_U_12
    _atom_site_aniso_U_13
    _atom_site_aniso_U_23
    Re 0.00779(7) 0.01136(7) 0.01158(6) 0.00084(5) 0.00184(5) -0.00043(5)
    I1 0.01743(9) 0.02567(9) 0.02152(8) 0.00406(7) 0.00338(7) 0.00427(7)
    I2 0.01598(12) 0.02278(12) 0.01852(11) 0.00268(10) 0.00608(9) 0.00035(9)
    O 0.0099(8) 0.0144(8) 0.0166(8) 0.0008(7) 0.0020(7) -0.0025(7)
    N1 0.0123(10) 0.0131(9) 0.0145(9) 0.0044(8) 0.0026(8) -0.0003(8)
    C11 0.0131(12) 0.0146(11) 0.0182(11) -0.0002(10) 0.0043(10) -0.0013(9)
    C12 0.0291(15) 0.0172(12) 0.0199(12) 0.0060(12) 0.0101(11) 0.0051(10)
    C13 0.0314(16) 0.0256(13) 0.0152(11) 0.0152(13) 0.0064(11) 0.0039(10)
    C14 0.0191(14) 0.0289(14) 0.0170(12) 0.0088(12) -0.0019(10) -0.0021(11)
    C15 0.0141(12) 0.0178(12) 0.0181(11) 0.0005(10) 0.0029(10) -0.0013(10)
    N2 0.0098(10) 0.0145(9) 0.0123(9) 0.0015(8) 0.0019(8) 0.0004(8)
    C21 0.0110(12) 0.0148(11) 0.0144(11) -0.0006(10) -0.0009(9) -0.0027(9)
    C22 0.0112(12) 0.0230(13) 0.0182(11) 0.0046(11) 0.0040(10) 0.0020(10)
    C23 0.0192(13) 0.0187(12) 0.0236(12) 0.0080(11) 0.0076(11) -0.0006(10)
    C24 0.0171(13) 0.0140(12) 0.0361(14) 0.0007(11) 0.0087(12) -0.0061(11)
    C25 0.0127(12) 0.0163(12) 0.0268(13) 0.0003(10) 0.0067(10) -0.0006(10)
_geom_special_details
;
All e.s.d.'s (except the e.s.d. in the dihedral angle between two l.s. planes)
are estimated using the full covariance matrix. The cell e.s.d.'s are taken
into account individually in the estimation of e.s.d.'s in distances, angles
and torsion angles; correlations between e.s.d.'s in cell parameters are only
used when they are defined by crystal symmetry. An approximate (isotropic)
treatment of cell e.s.d.'s is used for estimating e.s.d.'s involving l.s.
planes.
;
loop_
    _geom_bond_atom_site_label_1
    _geom_bond_atom_site_label_2
    _geom_bond_site_symmetry_2
    _geom_bond_distance
    _geom_bond_publ_flag
    Re O 2_666 1.7649(18) ?
    Re O . 1.7649(18) y
    Re N1 2_666 2.1411(19) ?
    Re N1 . 2.1411(19) y
    Re N2 2_666 2.1442(18) ?
    Re N2 . 2.1442(18) y
    I1 I2 . 2.9222(12) y
    I2 I1 2_777 2.9222(12) ?
    N1 C15 . 1.346(3) ?
    N1 C11 . 1.368(3) ?
    C11 C12 . 1.375(3) ?
    C11 H11 . 0.9500 ?
    C12 C13 . 1.375(4) ?
    C12 H12 . 0.9500 ?
    C13 C14 . 1.383(3) ?
    C13 H13 . 0.9500 ?
    C14 C15 . 1.382(3) ?
    C14 H14 . 0.9500 ?
    C15 H15 . 0.9500 ?
    N2 C25 . 1.344(3) ?
    N2 C21 . 1.351(3) ?
    C21 C22 . 1.382(3) ?
    C21 H21 . 0.9500 ?
    C22 C23 . 1.378(3) ?
    C22 H22 . 0.9500 ?
    C23 C24 . 1.386(3) ?
    C23 H23 . 0.9500 ?
    C24 C25 . 1.383(3) ?
    C24 H24 . 0.9500 ?
    C25 H25 . 0.9500 ?
loop_
    _geom_angle_atom_site_label_1
    _geom_angle_atom_site_label_2
    _geom_angle_atom_site_label_3
    _geom_angle_site_symmetry_1
    _geom_angle_site_symmetry_3
    _geom_angle
    _geom_angle_publ_flag
    O Re O 2_666 . 180.0 ?
    O Re N1 2_666 2_666 89.50(8) ?
    O Re N1 . 2_666 90.50(8) ?
    O Re N1 2_666 . 90.50(8) ?
    O Re N1 . . 89.50(8) ?
    N1 Re N1 2_666 . 180.0 ?
    O Re N2 2_666 2_666 89.76(7) ?
    O Re N2 . 2_666 90.24(7) ?
    N1 Re N2 2_666 2_666 88.04(7) ?
    N1 Re N2 . 2_666 91.96(7) ?
    O Re N2 2_666 . 90.24(7) ?
    O Re N2 . . 89.76(7) ?
    N1 Re N2 2_666 . 91.96(7) ?
    N1 Re N2 . . 88.04(7) ?
    N2 Re N2 2_666 . 180.0 ?
    I1 I2 I1 . 2_777 180.0 ?
    C15 N1 C11 . . 117.36(19) ?
    C15 N1 Re . . 122.15(15) ?
    C11 N1 Re . . 120.48(16) ?
    N1 C11 C12 . . 121.8(2) ?
    N1 C11 H11 . . 119.1 ?
    C12 C11 H11 . . 119.1 ?
    C13 C12 C11 . . 120.3(2) ?
    C13 C12 H12 . . 119.9 ?
    C11 C12 H12 . . 119.9 ?
    C12 C13 C14 . . 118.5(2) ?
    C12 C13 H13 . . 120.8 ?
    C14 C13 H13 . . 120.8 ?
    C15 C14 C13 . . 119.2(3) ?
    C15 C14 H14 . . 120.4 ?
    C13 C14 H14 . . 120.4 ?
    N1 C15 C14 . . 123.0(2) ?
    N1 C15 H15 . . 118.5 ?
    C14 C15 H15 . . 118.5 ?
    C25 N2 C21 . . 117.65(18) ?
    C25 N2 Re . . 121.51(15) ?
    C21 N2 Re . . 120.85(15) ?
    N2 C21 C22 . . 122.8(2) ?
    N2 C21 H21 . . 118.6 ?
    C22 C21 H21 . . 118.6 ?
    C23 C22 C21 . . 119.2(2) ?
    C23 C22 H22 . . 120.4 ?
    C21 C22 H22 . . 120.4 ?
    C22 C23 C24 . . 118.4(2) ?
    C22 C23 H23 . . 120.8 ?
    C24 C23 H23 . . 120.8 ?
    C25 C24 C23 . . 119.5(2) ?
    C25 C24 H24 . . 120.2 ?
    C23 C24 H24 . . 120.2 ?
    N2 C25 C24 . . 122.4(2) ?
    N2 C25 H25 . . 118.8 ?
    C24 C25 H25 . . 118.8 ?
loop_
    _geom_torsion_atom_site_label_1
    _geom_torsion_atom_site_label_2
    _geom_torsion_atom_site_label_3
    _geom_torsion_atom_site_label_4
    _geom_torsion_site_symmetry_1
    _geom_torsion_site_symmetry_2
    _geom_torsion_site_symmetry_3
    _geom_torsion_site_symmetry_4
    _geom_torsion
    _geom_torsion_publ_flag
    O Re N1 C15 2_666 . . . -173.72(16) ?
    O Re N1 C15 . . . . 6.28(16) ?
    N2 Re N1 C15 2_666 . . . 96.50(16) ?
    N2 Re N1 C15 . . . . -83.50(16) ?
    O Re N1 C11 2_666 . . . 5.08(14) ?
    O Re N1 C11 . . . . -174.92(14) ?
    N2 Re N1 C11 2_666 . . . -84.70(15) ?
    N2 Re N1 C11 . . . . 95.30(15) ?
    C15 N1 C11 C12 . . . . -1.0(3) ?
    Re N1 C11 C12 . . . . -179.90(15) ?
    N1 C11 C12 C13 . . . . 0.7(3) ?
    C11 C12 C13 C14 . . . . 0.2(3) ?
    C12 C13 C14 C15 . . . . -0.7(3) ?
    C11 N1 C15 C14 . . . . 0.5(3) ?
    Re N1 C15 C14 . . . . 179.34(16) ?
    C13 C14 C15 N1 . . . . 0.4(3) ?
    O Re N2 C25 2_666 . . . -179.56(17) ?
    O Re N2 C25 . . . . 0.44(17) ?
    N1 Re N2 C25 2_666 . . . -90.05(18) ?
    N1 Re N2 C25 . . . . 89.95(18) ?
    O Re N2 C21 2_666 . . . 0.76(16) ?
    O Re N2 C21 . . . . -179.24(16) ?
    N1 Re N2 C21 2_666 . . . 90.27(17) ?
    N1 Re N2 C21 . . . . -89.73(17) ?
    C25 N2 C21 C22 . . . . 0.8(3) ?
    Re N2 C21 C22 . . . . -179.55(16) ?
    N2 C21 C22 C23 . . . . -0.8(3) ?
    C21 C22 C23 C24 . . . . -0.2(3) ?
    C22 C23 C24 C25 . . . . 1.1(4) ?
    C21 N2 C25 C24 . . . . 0.2(3) ?
    Re N2 C25 C24 . . . . -179.47(18) ?
    C23 C24 C25 N2 . . . . -1.1(4) ?
loop_
    _geom_hbond_atom_site_label_D
    _geom_hbond_atom_site_label_H
    _geom_hbond_atom_site_label_A
    _geom_hbond_site_symmetry_A
    _geom_hbond_distance_DH
    _geom_hbond_distance_HA
    _geom_hbond_distance_DA
    _geom_hbond_angle_DHA
    C15 H15 O . 0.95 2.39 2.914(3) 114
    C25 H25 O . 0.95 2.38 2.906(3) 115
    C11 H11 O 2_666 0.95 2.39 2.913(3) 115
    C21 H21 O 2_666 0.95 2.37 2.908(3) 115
    C22 H22 O 1_455 0.95 2.41 3.309(3) 157
data_global
_journal_date_recd_electronic     2009-07-31
_journal_date_accepted     2009-08-02
_journal_name_full     'Acta Crystallographica, Section E'
_journal_year     2009
_journal_volume     65
_journal_issue      9
_journal_page_first     m1057
_journal_page_last     m1057
_journal_paper_category     QM
_journal_coeditor_code     HB5027
_publ_contact_author_name     'Marta S. Krawczyk'
_publ_contact_author_address
;
Faculty of Chemistry
University of Wroc\/law
14 Joliot-Curie St
50-383 Wroc\/law
Poland
;
_publ_contact_author_email     martakrawczyk.re@gmail.com
_publ_contact_author_fax     ?
_publ_contact_author_phone     ?
_publ_section_title
;
<i>trans</i>-Dioxidotetrapyridinerhenium(V) triiodide
;
loop_
    _publ_author_name
    _publ_author_footnote
    _publ_author_address
    'Siczek, Mi\/losz'
;
?
;
;
University of Wroc\/law
Faculty of Chemistry
14 Joliot-Curie St
50-383 Wroc\/law
Poland
;
    'Krawczyk, Marta S.' .
;
University of Wroc\/law
Faculty of Chemistry
14 Joliot-Curie St
50-383 Wroc\/law
Poland
;
    'Lis, Tadeusz'
;
?
;
;
University of Wroc\/law
Faculty of Chemistry
14 Joliot-Curie St
50-383 Wroc\/law
Poland
;
