# Supplementary material for: trans-Dioxidotetra­pyridine­rhenium(V) triiodide
Source: Acta Crystallogr Sect E Struct Rep Online. 2009 Aug 12;65(Pt 9):m1057. doi: 10.1107/S1600536809030724 (PMC2970012; doi:10.1107/S1600536809030724)
Supplement: Supplementary file 2 [file e-65-m1057-Isup2.hkl]

# 
# h,k,l, Fc-squared, Fo-squared, sigma(Fo-squared) and status flag 
# 
data_I
_shelx_title ' marta4 in P-1' 
_shelx_refln_list_code          4 
_shelx_F_calc_maximum      230.94 
_exptl_crystal_F_000       418.00 
_reflns_d_resolution_high  0.6615 
 
loop_ 
 _symmetry_equiv_pos_as_xyz 
 'x, y, z' 
 '-x, -y, -z' 
 
_cell_length_a     7.9930 
_cell_length_b     9.1000 
_cell_length_c     9.3560 
_cell_angle_alpha  92.450 
_cell_angle_beta  102.410 
_cell_angle_gamma 104.100 
 
_shelx_F_squared_multiplier     1.000 
 
loop_ 
 _refln_index_h 
 _refln_index_k 
 _refln_index_l 
 _refln_F_squared_calc 
 _refln_F_squared_meas 
 _refln_F_squared_sigma 
 _refln_observed_status 
   2   0   0    25769.55    25163.10    231.98 o 
   3   0   0      189.97      205.31     17.68 o 
   4   0   0     8033.98     8371.41     77.36 o 
   5   0   0     3439.46     3366.91     71.41 o 
   6   0   0      255.35      270.70     39.97 o 
   7   0   0     2487.35     2603.53     66.58 o 
   8   0   0      532.78      486.65     61.01 o 
   9   0   0     1473.11     1418.62     94.54 o 
  10   0   0     1159.46     1217.65    107.03 o 
  11   0   0      101.37      119.65     97.95 o 
 -11   1   0     3166.82     3299.86    138.50 o 
 -10   1   0        9.99       13.92     61.25 o 
  -9   1   0     3304.00     3186.14     90.81 o 
  -8   1   0      364.17      310.09     54.75 o 
  -7   1   0     1951.74     1893.22     60.88 o 
  -6   1   0     4556.24     4539.36     70.88 o 
  -5   1   0      833.19      789.20     41.66 o 
  -4   1   0     6408.28     6353.80     70.58 o 
  -3   1   0      606.22      577.21     13.96 o 
  -2   1   0     1747.89     1758.77     17.23 o 
   2   1   0     7453.83     7831.17     67.84 o 
   3   1   0    27825.40    27654.46    161.70 o 
   4   1   0      341.18      316.74     23.56 o 
   5   1   0     9407.29     9632.30     91.59 o 
   6   1   0       58.35       50.27     18.30 o 
   7   1   0      769.32      779.52     53.40 o 
   8   1   0     1574.25     1625.65     80.93 o 
   9   1   0      469.78      316.45     76.23 o 
  10   1   0     1389.63     1427.62    111.16 o 
  11   1   0      274.49      304.43    117.99 o 
 -11   2   0       71.50       56.65     77.06 o 
 -10   2   0     4353.33     4367.17    110.65 o 
  -9   2   0      420.00      372.42     56.08 o 
  -8   2   0     6115.21     6065.29    102.98 o 
  -7   2   0       60.86       45.03     35.62 o 
  -6   2   0     7465.87     7412.63     86.41 o 
  -5   2   0     2714.13     2761.04     53.52 o 
  -4   2   0     1993.34     1935.61     27.09 o 
  -3   2   0     4833.26     4883.23     54.82 o 
  -2   2   0       61.62       99.91      8.69 o 
  -1   2   0     9283.37     9646.31     73.72 o 
   0   2   0     3163.64     3232.38     26.44 o 
   1   2   0      628.18      635.95     10.15 o 
   2   2   0    12205.32    12549.63    181.73 o 
   3   2   0      604.28      597.81     18.17 o 
   4   2   0    24335.52    24663.46    117.23 o 
   5   2   0     1477.73     1458.83     47.19 o 
   6   2   0     6904.22     7024.60     89.34 o 
   7   2   0      231.21      183.64     54.24 o 
   8   2   0     2944.18     2899.44    109.98 o 
   9   2   0      487.28      429.66     84.40 o 
  10   2   0      415.96      399.07     91.39 o 
 -11   3   0     1115.90     1073.79    139.86 o 
 -10   3   0      142.27       87.11     64.78 o 
  -9   3   0     4189.45     4151.41     98.57 o 
  -8   3   0      406.99      415.43     55.71 o 
  -7   3   0    11255.90    11083.53    285.30 o 
  -6   3   0      600.93      579.82     18.57 o 
  -5   3   0    13129.11    13043.68     55.28 o 
  -4   3   0       45.45       60.38      9.24 o 
  -3   3   0     6685.98     6645.53     50.66 o 
  -2   3   0     1799.33     1759.07     17.02 o 
  -1   3   0      141.94      145.52      6.72 o 
   0   3   0     7326.60     7319.83     44.64 o 
   1   3   0      499.08      496.38     11.06 o 
   2   3   0     7010.33     7238.15     44.88 o 
   3   3   0     5982.75     6233.69     43.58 o 
   4   3   0     1096.66     1175.98     83.29 o 
   5   3   0    14720.39    14691.30    341.08 o 
   6   3   0      122.38      110.03     40.04 o 
   7   3   0     7948.82     7981.20    246.49 o 
   8   3   0       19.59       19.63     63.97 o 
   9   3   0     3993.56     3996.63    225.45 o 
  10   3   0       30.73       17.82     97.26 o 
 -11   4   0     1489.63     1384.67    129.06 o 
 -10   4   0      314.24      273.64     78.32 o 
  -9   4   0      812.09      791.56     71.08 o 
  -8   4   0     2194.76     2153.45     71.80 o 
  -7   4   0      133.79      115.78     23.09 o 
  -6   4   0    10050.06     9689.45     59.58 o 
  -5   4   0     1209.92     1193.79     17.57 o 
  -4   4   0    18876.47    18480.27     57.54 o 
  -3   4   0      613.36      569.41     12.06 o 
  -2   4   0    20041.37    19779.49    121.10 o 
  -1   4   0      317.36      312.98     14.65 o 
   0   4   0     3524.09     3514.80     54.51 o 
   1   4   0     3363.97     3233.98     29.56 o 
   2   4   0      777.49      770.65     22.01 o 
   3   4   0     7215.83     7374.24    184.36 o 
   4   4   0      946.68      951.49     22.42 o 
   5   4   0     2436.53     2337.88     93.88 o 
   6   4   0     4949.42     4932.75     84.68 o 
   7   4   0       84.17       71.29     56.72 o 
   8   4   0     4372.11     4229.61    240.29 o 
   9   4   0       24.20       64.90     84.06 o 
 -11   5   0      747.04      607.86    113.27 o 
 -10   5   0     1211.81     1201.68    109.01 o 
  -9   5   0      241.91      238.75     58.62 o 
  -8   5   0     2723.36     2693.38     52.54 o 
  -7   5   0      464.41      444.07     34.10 o 
  -6   5   0       35.31       36.70     20.36 o 
  -5   5   0     4845.50     4829.60     33.22 o 
  -4   5   0      323.07      311.32     13.52 o 
  -3   5   0    16886.08    16723.23     94.30 o 
  -2   5   0     1861.13     1877.46     18.23 o 
  -1   5   0    20965.44    20866.83    272.47 o 
   0   5   0       54.73       48.26     16.36 o 
   1   5   0    11268.27    11105.01    126.28 o 
   2   5   0      821.31      775.85     19.63 o 
   3   5   0     1540.63     1541.13     28.45 o 
   4   5   0     3684.17     3548.37     80.77 o 
   5   5   0      488.38      476.55     88.79 o 
   6   5   0     2711.01     2717.67    130.26 o 
   7   5   0      780.23      795.26     72.22 o 
   8   5   0      229.53      213.63     86.53 o 
 -11   6   0       98.46       65.01     99.65 o 
 -10   6   0     1848.97     1796.56     92.79 o 
  -9   6   0     1077.65     1078.81     87.26 o 
  -8   6   0     1056.99      974.98     44.64 o 
  -7   6   0     3858.36     3887.20     57.98 o 
  -6   6   0      193.83      187.30     27.21 o 
  -5   6   0     2188.74     2223.73     40.39 o 
  -4   6   0     3207.26     3241.01     30.41 o 
  -3   6   0      331.30      322.01     14.66 o 
  -2   6   0     9205.83     9041.53     48.11 o 
  -1   6   0      506.08      482.17     21.74 o 
   0   6   0    18603.83    18507.64    112.68 o 
   1   6   0      358.80      314.11     22.79 o 
   2   6   0    10660.95    10837.72     57.75 o 
   3   6   0      142.97      104.43     24.08 o 
   4   6   0     2766.87     2687.35     89.96 o 
   5   6   0     1182.39     1153.47    108.58 o 
   7   6   0     1671.11     1795.45    130.00 o 
 -11   7   0     2122.05     2084.28    126.25 o 
 -10   7   0       16.17       41.37     67.41 o 
  -9   7   0     3553.62     3549.92     92.05 o 
  -8   7   0      210.27      229.15     40.33 o 
  -7   7   0     1675.17     1702.04     53.67 o 
  -6   7   0     1737.68     1769.48     41.85 o 
  -5   7   0      386.26      353.88     28.31 o 
  -4   7   0     4090.22     4088.86     47.71 o 
  -3   7   0      353.98      350.00     22.09 o 
  -2   7   0      653.28      622.29     41.79 o 
  -1   7   0     3589.14     3576.93     52.36 o 
   0   7   0      335.95      347.83     28.68 o 
   1   7   0     9358.59     9527.90    210.37 o 
   2   7   0      658.66      624.37     29.55 o 
 -11   8   0       23.84       15.99     95.40 o 
 -10   8   0     2340.30     2374.68    168.30 o 
  -9   8   0       78.49       45.48     43.89 o 
  -8   8   0     4534.56     4593.25     76.74 o 
  -7   8   0        8.88       10.63     31.90 o 
  -6   8   0     4428.23     4568.33     96.76 o 
  -5   8   0      554.03      537.30     36.87 o 
  -4   8   0     1092.66     1017.80     38.25 o 
  -3   8   0     1992.85     1974.02     80.51 o 
  -2   8   0       29.75       47.54     26.35 o 
  -1   8   0     1190.32     1252.78     40.70 o 
   0   8   0      923.58      930.81     46.11 o 
   1   8   0      724.24      747.35     37.74 o 
   2   8   0     1926.58     2060.93     78.50 o 
 -10   9   0      346.46      269.28    112.75 o 
  -9   9   0     1516.67     1474.66     60.65 o 
  -8   9   0       51.72       40.77     41.97 o 
  -7   9   0     4605.43     4630.19     83.88 o 
  -6   9   0        6.32       42.34     34.30 o 
  -5   9   0     7102.19     7279.82    134.71 o 
  -4   9   0       16.61       37.83     31.40 o 
  -3   9   0     2798.31     2711.44     60.99 o 
  -2   9   0     1236.22     1183.61     91.15 o 
  -1   9   0      697.85      633.28     40.59 o 
   0   9   0     2067.36     2062.18     70.67 o 
   1   9   0      384.67      369.09     38.88 o 
   2   9   0     1218.38     1304.59     74.57 o 
 -10  10   0      389.91      381.56     95.54 o 
  -9  10   0      625.77      595.10     66.37 o 
  -8  10   0      767.02      830.45     71.91 o 
  -7  10   0      151.67      159.01     49.66 o 
  -6  10   0     3288.49     3454.22    142.21 o 
  -5  10   0       17.02       39.30     35.62 o 
  -4  10   0     5344.96     5391.11    128.13 o 
  -3  10   0      115.82      110.48     34.69 o 
  -2  10   0     4307.14     4326.37     85.98 o 
  -1  10   0      183.84      193.19     63.45 o 
   0  10   0     1309.90     1368.99     56.79 o 
   1  10   0      830.23      830.94     49.01 o 
   2  10   0      357.23      290.80     75.29 o 
  -9  11   0      121.51       87.74     72.41 o 
  -8  11   0      583.07      613.08     69.37 o 
  -7  11   0      350.53      297.31     63.75 o 
  -6  11   0      601.13      561.11     61.09 o 
  -5  11   0     1162.72     1154.69    103.45 o 
  -4  11   0       14.91       25.66     45.26 o 
  -3  11   0     3667.75     3735.06     73.66 o 
  -2  11   0       10.23       41.34     36.02 o 
  -1  11   0     4006.96     4102.13     74.20 o 
   0  11   0       60.07       69.21     43.75 o 
   1  11   0     1507.81     1323.12     96.22 o 
  -8  12   0      356.62      360.83     75.57 o 
  -7  12   0      601.73      516.96     67.04 o 
  -6  12   0      157.89      124.24     58.24 o 
  -5  12   0      756.16      757.12     65.71 o 
  -4  12   0      422.48      383.42     61.41 o 
  -3  12   0      289.61      276.58     48.56 o 
  -2  12   0     1807.12     1858.36     73.32 o 
  -1  12   0       50.41       83.53     56.79 o 
   0  12   0     2745.09     2906.82    121.27 o 
   1  12   0       20.25       58.45     81.27 o 
  -6  13   0      428.48      365.93     75.14 o 
  -5  13   0      327.11      290.90     62.85 o 
  -4  13   0     1045.22     1030.18     74.57 o 
  -3  13   0      386.08      419.14     71.23 o 
  -2  13   0      634.45      546.40     60.36 o 
  -1  13   0      577.30      559.32     69.84 o 
   0  13   0      185.04      144.48    101.51 o 
   1 -13   1      563.45      499.00     68.29 o 
   2 -13   1      213.93      228.20     65.28 o 
   3 -13   1      285.99      280.68     58.71 o 
   4 -13   1     1155.76     1017.79     69.66 o 
   5 -13   1       65.19       28.49     59.10 o 
   6 -13   1     1261.75     1241.36     85.00 o 
   0 -12   1      546.31      496.71     53.28 o 
   1 -12   1      647.46      613.15     58.64 o 
   2 -12   1     1281.75     1277.56     69.23 o 
   3 -12   1      278.06      311.74     60.65 o 
   4 -12   1      779.77      725.20     70.82 o 
   5 -12   1      622.15      590.85     68.83 o 
   6 -12   1      238.05      219.00     54.20 o 
   7 -12   1      981.42      876.75     62.82 o 
   8 -12   1        7.83       65.44     67.04 o 
  -1 -11   1       24.76       14.65     40.88 o 
   0 -11   1     2616.14     2666.86     62.71 o 
   1 -11   1      219.34      211.85     57.06 o 
   2 -11   1     1470.27     1512.04     62.38 o 
   3 -11   1      955.98      979.31     69.43 o 
   4 -11   1      370.62      398.22     61.91 o 
   5 -11   1     1210.98     1232.21     68.65 o 
   6 -11   1      277.30      236.76     52.31 o 
   7 -11   1      602.27      612.87     68.76 o 
   8 -11   1      534.49      567.25     76.19 o 
   9 -11   1       65.78       74.96     62.89 o 
  -2 -10   1       35.46       78.49     67.99 o 
  -1 -10   1     4452.30     4590.55     70.50 o 
   0 -10   1       55.56       49.60     36.38 o 
   1 -10   1     6803.52     6877.26     88.12 o 
   2 -10   1       33.29       35.41     31.25 o 
   3 -10   1     2932.41     3068.70    103.83 o 
   4 -10   1      295.86      353.14     56.92 o 
   5 -10   1     1175.38     1211.49     61.44 o 
   6 -10   1     1046.33     1071.13     65.43 o 
   7 -10   1       84.57       62.36     52.64 o 
   8 -10   1      729.91      732.76     79.87 o 
   9 -10   1      292.91      225.73     61.38 o 
  -2  -9   1      519.58      549.45     46.61 o 
  -1  -9   1      373.17      357.91     36.87 o 
   0  -9   1     3539.09     3665.82     60.18 o 
   1  -9   1      106.72       70.56     30.41 o 
   2  -9   1     7741.58     7750.42     89.15 o 
   3  -9   1      163.38      141.60     32.24 o 
   4  -9   1     5746.80     5889.33     82.68 o 
   5  -9   1       34.73       45.61     44.29 o 
   6  -9   1     2741.45     2838.46     72.74 o 
   7  -9   1      408.77      367.96     47.75 o 
   8  -9   1      348.70      355.47     60.36 o 
   9  -9   1      963.95     1003.93     79.27 o 
  10  -9   1      227.68      202.91     66.31 o 
  -2  -8   1     2142.68     2171.16     49.91 o 
  -1  -8   1      400.80      391.06     34.48 o 
   0  -8   1     2591.20     2550.51    103.99 o 
   1  -8   1     1632.48     1595.78     39.27 o 
   2  -8   1       20.81       23.91     28.65 o 
   3  -8   1     6046.56     6145.33     75.71 o 
   4  -8   1       90.87       64.09     28.26 o 
   5  -8   1     8045.25     8210.38     74.48 o 
   6  -8   1      188.06      186.13     41.83 o 
   7  -8   1     3780.36     3793.52    115.76 o 
   8  -8   1       94.68       81.88     37.50 o 
   9  -8   1     1624.63     1542.10     78.16 o 
  10  -8   1      608.03      566.97     54.16 o 
  -3  -7   1      236.32      244.98     39.29 o 
  -2  -7   1     2471.68     2411.27     60.61 o 
  -1  -7   1     2901.26     2947.02     46.72 o 
   0  -7   1      553.18      530.80     30.24 o 
   1  -7   1     4925.92     4866.82     59.41 o 
   2  -7   1      671.60      690.50     30.98 o 
   3  -7   1     2123.55     2209.52     46.73 o 
   4  -7   1     5609.04     5714.82     99.85 o 
   5  -7   1      155.01      157.24     25.46 o 
   6  -7   1     7011.75     7127.56     89.28 o 
   7  -7   1      111.54      148.10     33.54 o 
   8  -7   1     5465.42     5485.41     79.51 o 
   9  -7   1       11.33       23.56     42.83 o 
  10  -7   1     2401.32     2400.79    100.80 o 
  11  -7   1       67.06       77.62    108.23 o 
  -6  -6   1       38.67       56.72    120.43 o 
  -5  -6   1     6550.82     6485.68    126.59 o 
  -4  -6   1      933.76      749.57     74.12 o 
  -3  -6   1     9339.22     9638.59     71.05 o 
  -2  -6   1      138.24      124.43     19.58 o 
  -1  -6   1     7906.31     7976.13     68.16 o 
   0  -6   1      409.17      444.90     26.44 o 
   1  -6   1      790.92      750.89     25.32 o 
   2  -6   1     3952.83     3952.09     51.95 o 
   3  -6   1      359.23      359.14     23.61 o 
   4  -6   1     5405.63     5369.97     52.04 o 
   5  -6   1     1312.22     1265.26     35.61 o 
   6  -6   1      387.86      387.41     32.88 o 
   7  -6   1     4063.43     4076.65     95.46 o 
   8  -6   1       67.02       80.53     34.23 o 
   9  -6   1     4450.71     4569.03     77.16 o 
  10  -6   1       60.51       73.45     77.81 o 
  11  -6   1     2359.98     2326.75    150.26 o 
  -8  -5   1      165.52      109.74    121.98 o 
  -7  -5   1     1544.41     1463.98    133.16 o 
  -6  -5   1     1747.76     1704.30     67.74 o 
  -5  -5   1       29.74       11.18     58.20 o 
  -4  -5   1     4112.86     4189.47     48.63 o 
  -3  -5   1      733.23      703.76     27.12 o 
  -2  -5   1    16848.47    16467.52     86.50 o 
  -1  -5   1     2427.04     2487.81     20.99 o 
   0  -5   1    13904.63    13469.45     78.86 o 
   1  -5   1      285.00      289.91      8.35 o 
   2  -5   1     7632.77     7690.67     61.95 o 
   3  -5   1     2149.17     2121.05     31.60 o 
   4  -5   1      728.29      732.90     25.47 o 
   5  -5   1     4877.92     4837.55    178.22 o 
   6  -5   1      168.77      180.00     26.39 o 
   7  -5   1     1412.21     1409.53     41.10 o 
   8  -5   1     1426.18     1394.13     47.96 o 
   9  -5   1      221.93      225.11     74.08 o 
  10  -5   1     1784.85     1843.39    156.12 o 
  11  -5   1       34.43       46.85     88.18 o 
  -9  -4   1     1035.44     1008.59    189.31 o 
  -8  -4   1     1354.19     1294.62     68.66 o 
  -7  -4   1      706.41      681.37     58.19 o 
  -6  -4   1     4714.74     4629.48    102.19 o 
  -5  -4   1      751.83      733.59     71.82 o 
  -4  -4   1      980.31     1030.58     47.40 o 
  -3  -4   1     5062.88     5274.74     50.43 o 
  -2  -4   1      390.47      430.25     16.46 o 
  -1  -4   1    16525.26    16443.38     95.18 o 
   0  -4   1     5363.67     5525.78     86.65 o 
   1  -4   1    24871.84    24620.47    250.24 o 
   2  -4   1      607.76      570.42     17.24 o 
   3  -4   1    18918.68    18719.97    182.78 o 
   4  -4   1       31.39       33.54     15.96 o 
   5  -4   1     3354.60     3356.83     45.48 o 
   6  -4   1     4213.15     4183.78     51.87 o 
   7  -4   1      763.61      706.68     35.15 o 
   8  -4   1     2821.40     2866.20     52.27 o 
   9  -4   1      566.71      546.47     78.23 o 
  10  -4   1      858.63      805.57    113.44 o 
  11  -4   1     1068.06     1009.33    108.64 o 
 -10  -3   1     2507.21     2283.73    239.64 o 
  -9  -3   1       89.96       62.68     54.78 o 
  -8  -3   1     3903.82     3859.70     87.81 o 
  -7  -3   1      761.00      765.83     61.13 o 
  -6  -3   1     1738.46     1696.67     51.73 o 
  -5  -3   1     5047.19     5216.87     86.38 o 
  -4  -3   1     1107.24     1143.33     36.44 o 
  -3  -3   1     8609.90     8865.55    109.43 o 
  -2  -3   1     4421.08     4737.35     85.31 o 
  -1  -3   1     3893.79     4087.75     37.47 o 
   0  -3   1    11021.72    10958.66    120.18 o 
   1  -3   1      375.56      408.86     14.31 o 
   2  -3   1    28056.55    26397.12    280.96 o 
   3  -3   1     3111.26     3181.96     56.80 o 
   4  -3   1    18010.19    18057.33     88.59 o 
   5  -3   1      810.36      804.86     17.30 o 
   6  -3   1     7944.60     7874.62     66.09 o 
   7  -3   1      795.85      766.91     31.34 o 
   8  -3   1     1006.80     1097.49     70.84 o 
   9  -3   1     1946.51     1914.46     85.09 o 
  10  -3   1      393.53      384.44     86.93 o 
  11  -3   1     1088.30     1028.66    122.46 o 
 -10  -2   1       16.10       42.55     64.22 o 
  -9  -2   1     4922.79     4585.58     93.76 o 
  -8  -2   1      230.93      246.52     62.41 o 
  -7  -2   1    10161.83    10140.35    217.56 o 
  -6  -2   1       14.80       23.98     18.53 o 
  -5  -2   1     6060.74     6154.54     93.55 o 
  -4  -2   1     2704.30     2821.71     44.89 o 
  -3  -2   1     2103.21     2221.37     48.83 o 
  -2  -2   1     9079.38     9383.45    144.57 o 
  -1  -2   1      279.96      268.15      8.24 o 
   0  -2   1     3370.50     3483.18     43.55 o 
   1  -2   1     2012.49     2116.24     24.40 o 
   2  -2   1      728.23      756.12     19.12 o 
   3  -2   1     9794.62     9653.42    123.62 o 
   4  -2   1     2993.20     3150.21     36.78 o 
   5  -2   1    16491.64    16293.30    199.90 o 
   6  -2   1      767.23      736.64     32.71 o 
   7  -2   1     9795.69     9565.80    112.56 o 
   8  -2   1       46.20       64.88     57.26 o 
   9  -2   1     2293.26     2227.13     79.38 o 
  10  -2   1     1011.83      989.17    106.03 o 
  11  -2   1      370.52      410.12    119.50 o 
 -11  -1   1      833.40      640.25    106.01 o 
 -10  -1   1     1454.47     1362.54     89.52 o 
  -9  -1   1      242.32      206.66     63.50 o 
  -8  -1   1     6083.08     6069.21     95.52 o 
  -7  -1   1      326.44      270.99     43.15 o 
  -6  -1   1    16645.51    16689.08    209.57 o 
  -5  -1   1      529.85      493.80     19.92 o 
  -4  -1   1    21236.36    21392.25    179.87 o 
  -3  -1   1       71.32       83.26     17.37 o 
  -2  -1   1     6295.90     6550.28     80.89 o 
   2  -1   1      126.67      179.67     24.02 o 
   3  -1   1     4262.07     4323.43     34.82 o 
   4  -1   1     2764.38     2577.88     30.41 o 
   5  -1   1       60.22       80.13     15.56 o 
   6  -1   1     8925.33     8719.42     98.32 o 
   7  -1   1      450.80      470.72     54.97 o 
   8  -1   1     8614.04     8548.54    144.89 o 
   9  -1   1       77.24       37.90     56.53 o 
  10  -1   1     4002.91     4097.49    108.94 o 
  11  -1   1      257.46      298.35    110.70 o 
 -11   0   1      569.82      569.96    110.65 o 
 -10   0   1     2051.17     1882.93    104.32 o 
  -9   0   1      562.66      548.25     76.78 o 
  -8   0   1      994.10      840.52     56.29 o 
  -7   0   1     4099.19     3845.22     71.97 o 
  -6   0   1       25.44       24.26     26.23 o 
  -5   0   1    16160.54    15721.36    126.02 o 
  -4   0   1     3685.29     3857.38     78.37 o 
  -3   0   1    30583.78    29615.35    221.29 o 
  -2   0   1     2933.00     3109.20     29.50 o 
   2   0   1     7103.05     7139.38    114.24 o 
   3   0   1     1501.74     1650.75     38.36 o 
   4   0   1    10363.38    10226.41     98.87 o 
   5   0   1     1208.20     1136.71     41.60 o 
   6   0   1     1262.34     1252.94     55.90 o 
   7   0   1     2913.21     2896.41     73.71 o 
   8   0   1       14.43       27.93     49.85 o 
   9   0   1     5388.57     5260.10    259.18 o 
  10   0   1       65.19       76.82     75.65 o 
  11   0   1     2891.19     2976.01    136.09 o 
 -11   1   1      287.34      230.41     78.36 o 
 -10   1   1      813.41      741.84     70.37 o 
  -9   1   1     1284.02     1353.84     77.35 o 
  -8   1   1       38.96       26.60     37.73 o 
  -7   1   1     3150.14     2945.69     65.22 o 
  -6   1   1     2831.74     2736.14     85.45 o 
  -5   1   1     1294.27     1214.51     35.95 o 
  -4   1   1     8589.68     8439.78     67.82 o 
  -3   1   1     2709.28     2781.39     34.42 o 
  -2   1   1    53333.68    49143.36    716.29 o 
   1   1   1     2022.15     2189.37     25.09 o 
   2   1   1    13047.69    13336.48    155.99 o 
   3   1   1     2744.11     2621.41     84.33 o 
   4   1   1     2855.75     2987.13     58.91 o 
   5   1   1     3950.01     3903.98    123.62 o 
   6   1   1       83.84      103.71     36.04 o 
   7   1   1     2368.06     2431.98     77.49 o 
   8   1   1      749.08      860.55     96.76 o 
   9   1   1      304.04      303.94     80.60 o 
  10   1   1     1771.19     1811.23    110.02 o 
 -11   2   1     2255.41     2218.12    140.35 o 
 -10   2   1       27.17       52.53     58.63 o 
  -9   2   1     1543.22     1500.61     74.09 o 
  -8   2   1      587.56      620.78     53.35 o 
  -7   2   1      730.27      705.66     43.83 o 
  -6   2   1     6783.44     6726.48     78.72 o 
  -5   2   1      852.19      874.10     33.55 o 
  -4   2   1     4541.97     4564.83     70.46 o 
  -3   2   1     7584.17     7758.90     35.36 o 
  -2   2   1     4436.00     4673.16     22.44 o 
  -1   2   1    50218.82    45528.85    583.96 o 
   0   2   1     2303.80     2403.86     22.66 o 
   1   2   1    35599.34    35235.18    424.28 o 
   2   2   1     1510.91     1467.27     67.92 o 
   3   2   1    22343.74    22921.73    238.88 o 
   4   2   1      126.85      144.44     58.10 o 
   5   2   1     4189.73     4172.72    112.18 o 
   6   2   1      699.89      753.62     64.29 o 
   7   2   1      353.18      342.71     61.90 o 
   8   2   1     2225.32     2164.28     91.02 o 
   9   2   1      125.29       98.19     80.46 o 
  10   2   1      413.11      488.49    122.53 o 
 -11   3   1       30.04       31.00     70.73 o 
 -10   3   1     4506.32     4493.48    111.78 o 
  -9   3   1      126.29       79.69     53.90 o 
  -8   3   1     5249.15     5274.13    103.21 o 
  -7   3   1      534.48      537.12     25.68 o 
  -6   3   1     5541.50     5565.29     70.31 o 
  -5   3   1     4740.24     4727.95     62.73 o 
  -4   3   1      256.97      233.99     12.12 o 
  -3   3   1    13931.31    14020.77    152.29 o 
  -2   3   1     8287.35     8548.52     73.65 o 
  -1   3   1     7794.57     7916.44     46.15 o 
   0   3   1     5576.45     5477.13     38.09 o 
   1   3   1      825.32      847.56     13.08 o 
   2   3   1    23519.24    23524.56    206.11 o 
   3   3   1     1074.82      980.96     84.49 o 
   4   3   1    13400.42    13969.56    152.96 o 
   5   3   1      553.75      480.83     76.34 o 
   6   3   1     7229.15     7426.33     98.43 o 
   7   3   1      291.50      300.82     63.45 o 
   8   3   1     1638.44     1643.71     89.98 o 
   9   3   1     1073.36     1000.28     84.47 o 
  10   3   1      155.50       99.81    109.54 o 
 -11   4   1     1590.16     1420.92     82.04 o 
 -10   4   1       74.70       51.61     62.81 o 
  -9   4   1     4892.48     4843.82    171.61 o 
  -8   4   1      436.77      381.50     54.79 o 
  -7   4   1     8356.97     8429.32    116.45 o 
  -6   4   1      292.73      285.45     17.94 o 
  -5   4   1     7927.04     7809.86     45.18 o 
  -4   4   1      237.16      205.49     12.46 o 
  -3   4   1     1696.12     1664.37     20.48 o 
  -2   4   1    11437.24    11697.17     49.08 o 
  -1   4   1      969.60      988.86     13.36 o 
   0   4   1     5438.88     5391.91     33.09 o 
   1   4   1      884.53      790.56     23.46 o 
   2   4   1     1232.67     1186.15     28.10 o 
   3   4   1     8257.12     8301.78    104.86 o 
   4   4   1      737.45      650.11     68.98 o 
   5   4   1     5997.63     6254.42    116.62 o 
   6   4   1      369.36      294.75    103.14 o 
   7   4   1     6565.99     6685.94    157.59 o 
   8   4   1       16.60       16.21     77.28 o 
   9   4   1     1726.35     1473.30    107.17 o 
 -11   5   1     1030.52     1044.56    100.23 o 
 -10   5   1      847.04      789.53     81.64 o 
  -9   5   1      128.67       77.57     49.58 o 
  -8   5   1     5192.15     5137.62     95.55 o 
  -7   5   1      163.85      166.69     33.66 o 
  -6   5   1     8617.33     8520.70    113.53 o 
  -5   5   1     2084.14     2005.78     25.50 o 
  -4   5   1    11402.60    11108.33     79.92 o 
  -3   5   1      587.40      626.48     15.98 o 
  -2   5   1     5733.88     5614.66     68.68 o 
  -1   5   1     1749.24     1682.29     13.34 o 
   0   5   1      976.84      973.47     11.96 o 
   1   5   1     7872.73     8022.23     50.68 o 
   2   5   1     1258.09     1232.41     21.06 o 
   3   5   1     4146.63     4082.16     77.65 o 
   4   5   1     2170.50     2161.75     85.88 o 
   5   5   1      202.57      208.59     79.90 o 
   6   5   1     4716.38     4748.91    149.01 o 
   7   5   1       19.84       32.75     57.83 o 
   8   5   1     3795.14     3746.18    264.42 o 
   9   5   1       32.16       46.72    111.86 o 
 -11   6   1      200.65      159.11     78.23 o 
 -10   6   1     1507.92     1430.77     99.06 o 
  -9   6   1      417.88      412.60     70.45 o 
  -8   6   1      956.01      954.57     66.15 o 
  -7   6   1     2556.71     2546.93     48.93 o 
  -6   6   1       49.61       47.31     23.49 o 
  -5   6   1     8596.60     8621.02    102.19 o 
  -4   6   1      603.65      555.33     17.75 o 
  -3   6   1    15547.15    15515.12     85.96 o 
  -2   6   1      779.09      760.62     15.38 o 
  -1   6   1    14027.42    13991.18     77.39 o 
   0   6   1      386.50      368.26     23.30 o 
   1   6   1     4755.27     4669.24     55.64 o 
   2   6   1     4539.66     4504.03     59.30 o 
   3   6   1     1525.81     1428.64     80.28 o 
   4   6   1     3724.81     3582.91    146.31 o 
   5   6   1      558.17      451.47     93.88 o 
   7   6   1     1741.88     1725.39    133.27 o 
   8   6   1       92.10      103.45     99.59 o 
 -11   7   1      189.15      177.40     83.98 o 
 -10   7   1      529.66      579.48     97.50 o 
  -9   7   1     1321.67     1392.27    101.91 o 
  -8   7   1      192.78      167.32     36.51 o 
  -7   7   1     1587.70     1534.33     51.78 o 
  -6   7   1      670.43      671.34     36.04 o 
  -5   7   1      883.41      906.84     26.63 o 
  -4   7   1     4519.97     4535.83     54.63 o 
  -3   7   1       67.26       65.12     16.24 o 
  -2   7   1     8868.98     8626.25     62.99 o 
  -1   7   1      809.29      750.28     29.89 o 
   0   7   1    14106.34    14109.54    120.28 o 
   1   7   1       91.04       70.32     21.75 o 
   2   7   1     5765.10     5687.12     58.62 o 
 -11   8   1     2008.85     1940.31    135.32 o 
 -10   8   1       41.93       68.90     70.51 o 
  -9   8   1     1325.43     1271.21     90.92 o 
  -8   8   1      388.60      363.70     49.92 o 
  -7   8   1      534.00      544.16     46.18 o 
  -6   8   1     2734.47     2771.00     52.58 o 
  -5   8   1      578.83      582.44     25.46 o 
  -4   8   1     1973.88     1945.78     33.69 o 
  -3   8   1     1581.92     1618.44     31.41 o 
  -2   8   1      601.61      598.96     35.11 o 
  -1   8   1     4224.51     4128.13     59.40 o 
   0   8   1      295.17      277.33     27.73 o 
   1   8   1     6516.14     6740.72     98.87 o 
   2   8   1      704.76      702.57     70.66 o 
 -10   9   1     2949.73     2976.44    131.73 o 
  -9   9   1       11.37       47.35     76.78 o 
  -8   9   1     2319.03     2417.17     74.32 o 
  -7   9   1       27.57       44.67     39.24 o 
  -6   9   1     1614.41     1552.44     83.72 o 
  -5   9   1     1450.73     1366.05     51.06 o 
  -4   9   1      337.17      315.27     40.19 o 
  -3   9   1     1799.90     1762.00     46.52 o 
  -2   9   1      986.28      968.92     43.53 o 
  -1   9   1     2259.08     2215.25     48.29 o 
   0   9   1     1430.69     1435.58     51.32 o 
   1   9   1       34.49       39.21     29.78 o 
   2   9   1     3329.48     3500.01     99.79 o 
 -10  10   1       71.12       86.01    102.89 o 
  -9  10   1     2330.03     2563.15    101.67 o 
  -8  10   1       17.21       60.61     58.20 o 
  -7  10   1     3702.48     3916.94    114.15 o 
  -6  10   1       17.56       11.28     37.16 o 
  -5  10   1     2200.17     2122.79     65.80 o 
  -4  10   1       85.50      110.83     43.04 o 
  -3  10   1      715.43      655.06     42.95 o 
  -2  10   1     1321.99     1389.48     54.35 o 
  -1  10   1      451.10      391.40     44.27 o 
   0  10   1     1082.46     1070.46     48.55 o 
   1  10   1      222.67      222.86     77.05 o 
   2  10   1      570.43      543.92    107.68 o 
  -9  11   1      301.79      279.63     72.55 o 
  -8  11   1     1405.76     1458.44     84.64 o 
  -7  11   1       13.20       21.12     50.36 o 
  -6  11   1     3006.79     2918.43    112.43 o 
  -5  11   1      106.00       93.46     46.47 o 
  -4  11   1     2273.56     2221.92     68.46 o 
  -3  11   1       17.52        8.31     37.49 o 
  -2  11   1     2091.75     2070.10    103.73 o 
  -1  11   1      645.68      644.32     52.06 o 
   0  11   1      518.10      489.64     62.56 o 
   1  11   1      790.18      713.76    103.83 o 
  -8  12   1     1088.70     1007.35     73.57 o 
  -7  12   1      890.28      831.96     68.64 o 
  -6  12   1      135.78      128.89     50.78 o 
  -5  12   1     1770.83     1863.17     83.82 o 
  -4  12   1        9.08       13.13     46.36 o 
  -3  12   1     2327.32     2454.81    101.98 o 
  -2  12   1       50.51       39.86     50.75 o 
  -1  12   1     1948.56     1952.89     67.16 o 
   0  12   1       85.76       66.59     78.81 o 
   1  12   1      971.50      971.20    105.49 o 
  -6  13   1      295.62      230.97     73.10 o 
  -5  13   1      440.55      411.20     74.64 o 
  -4  13   1     1068.27     1015.34    100.09 o 
  -3  13   1      128.82      106.62     62.70 o 
  -2  13   1     1486.70     1401.69     69.37 o 
  -1  13   1       31.28       17.60     82.45 o 
   0  13   1     1402.44     1479.41    139.61 o 
   0 -13   2      235.02      174.36     84.46 o 
   1 -13   2     1156.67      959.86     82.61 o 
   2 -13   2        7.48        9.82     60.13 o 
   3 -13   2     1504.91     1521.64     78.82 o 
   4 -13   2      110.45       86.91     67.20 o 
   5 -13   2      928.90      875.99     67.24 o 
   6 -13   2       10.41        9.29     55.06 o 
   0 -12   2       98.61       95.92     77.84 o 
   1 -12   2      626.12      602.33     58.43 o 
   2 -12   2      998.31      920.28     62.20 o 
   3 -12   2      120.54      107.13     45.40 o 
   4 -12   2     1195.45     1237.67     72.84 o 
   5 -12   2      180.24       97.93     59.26 o 
   6 -12   2     1742.04     1883.44     87.62 o 
   7 -12   2       11.36       38.56     63.14 o 
  -1 -11   2      636.28      638.01     92.21 o 
   0 -11   2      694.35      669.30     62.29 o 
   1 -11   2      307.93      286.82     54.00 o 
   2 -11   2     1798.86     1705.47     68.48 o 
   3 -11   2      519.45      498.01     52.44 o 
   4 -11   2      601.24      600.37     67.06 o 
   5 -11   2     1062.66     1088.72     76.76 o 
   6 -11   2       21.07        0.00     50.59 o 
   7 -11   2     2157.45     2222.01     80.69 o 
   8 -11   2       22.53        0.00     55.45 o 
  -2 -10   2     4019.02     3945.01     90.21 o 
  -1 -10   2       21.91       15.72     36.78 o 
   0 -10   2     2358.35     2342.88     59.25 o 
   1 -10   2      811.43      734.93     50.65 o 
   2 -10   2     1612.29     1504.84     54.44 o 
   3 -10   2     2465.25     2523.02     85.39 o 
   4 -10   2      354.03      334.53     51.68 o 
   5 -10   2     1905.41     1946.01     70.47 o 
   6 -10   2      872.73      887.72     67.10 o 
   7 -10   2      304.93      296.00     54.92 o 
   8 -10   2      926.87      858.31    112.49 o 
   9 -10   2       42.46       39.38     60.63 o 
  -2  -9   2      138.08      117.90     40.32 o 
  -1  -9   2     6636.82     6595.26     86.02 o 
   0  -9   2      139.34      126.93     35.72 o 
   1  -9   2     4349.63     4412.10     67.14 o 
   2  -9   2       14.20       16.61     28.92 o 
   3  -9   2     2609.39     2578.93    192.08 o 
   4  -9   2     1089.30     1074.37     46.68 o 
   5  -9   2      367.85      430.38     49.28 o 
   6  -9   2     1977.72     1999.59     61.00 o 
   7  -9   2      271.87      309.99     60.88 o 
   8  -9   2      657.62      656.51     70.77 o 
   9  -9   2      256.55      261.15     51.34 o 
  10  -9   2       19.33       49.10     66.47 o 
  -3  -8   2     1493.53     1485.38     65.51 o 
  -2  -8   2     3056.66     3060.09    160.24 o 
  -1  -8   2      118.10      116.88     25.50 o 
   0  -8   2     9832.37     9739.61    111.06 o 
   1  -8   2      264.34      259.64     34.60 o 
   2  -8   2     7288.44     7312.21    166.50 o 
   3  -8   2      356.23      306.28     34.39 o 
   4  -8   2     5300.45     5416.77     68.44 o 
   5  -8   2       73.82       81.64     29.65 o 
   6  -8   2      956.63     1012.33     46.74 o 
   7  -8   2     1158.98     1109.71     57.24 o 
   8  -8   2      187.02      197.55     47.22 o 
   9  -8   2     1058.41      947.52     57.08 o 
  10  -8   2      102.16      102.47     61.57 o 
  -3  -7   2      232.58      208.60     36.53 o 
  -2  -7   2     3666.78     3678.14     68.05 o 
  -1  -7   2     2103.10     2123.02     69.09 o 
   0  -7   2     1472.95     1471.48     34.36 o 
   1  -7   2     6381.42     6358.55     68.88 o 
   2  -7   2       85.35       77.57     18.36 o 
   3  -7   2    10946.58    10974.67     72.06 o 
   4  -7   2      341.36      291.03     27.68 o 
   5  -7   2     7492.06     7503.10     71.55 o 
   6  -7   2      108.74      122.65     34.82 o 
   7  -7   2     4253.01     4350.06    199.18 o 
   8  -7   2      863.46      865.09     58.31 o 
   9  -7   2      622.63      627.29     56.68 o 
  10  -7   2     1010.55      935.49     57.23 o 
  -6  -6   2     5378.04     5410.63    213.92 o 
  -5  -6   2       39.17       41.39     65.09 o 
  -4  -6   2     2790.59     2781.86     60.37 o 
  -3  -6   2     1125.85     1128.25     38.44 o 
  -2  -6   2      723.92      708.90     23.11 o 
  -1  -6   2     5777.14     5847.07     74.74 o 
   0  -6   2      797.88      794.68     17.19 o 
   1  -6   2     3808.67     3855.05     59.43 o 
   2  -6   2     2919.48     2859.18     38.13 o 
   3  -6   2      548.34      505.74     23.59 o 
   4  -6   2     7980.52     7895.17     84.62 o 
   5  -6   2      456.20      433.84     30.96 o 
   6  -6   2     6264.61     6351.24     69.67 o 
   7  -6   2      281.46      267.38     34.82 o 
   8  -6   2     6416.89     6492.54    110.49 o 
   9  -6   2       34.71       33.84     45.12 o 
  10  -6   2      940.72      967.83    114.61 o 
  11  -6   2      506.52      444.89    111.75 o 
  -8  -5   2      150.64       84.94    142.83 o 
  -7  -5   2     5020.63     5036.22    194.22 o 
  -6  -5   2      109.11       89.03     38.40 o 
  -5  -5   2     8466.67     8247.51    125.52 o 
  -4  -5   2     1433.13     1299.90     38.98 o 
  -3  -5   2     9433.42     9678.45    160.57 o 
  -2  -5   2       31.93       33.28     14.95 o 
  -1  -5   2     2014.22     1948.02     48.50 o 
   0  -5   2     2573.21     2506.33     22.52 o 
   1  -5   2      892.43      950.85     21.42 o 
   2  -5   2    11535.36    11532.59    135.42 o 
   3  -5   2     2626.48     2738.16     72.29 o 
   4  -5   2     3108.89     3112.78     47.44 o 
   5  -5   2     3608.02     3527.40     49.22 o 
   6  -5   2      110.03       87.83     24.41 o 
   7  -5   2     5552.50     5726.24     69.88 o 
   8  -5   2      136.18      135.46     35.35 o 
   9  -5   2     4462.30     4634.66    149.63 o 
  10  -5   2      190.53      123.65     84.56 o 
  11  -5   2     1708.06     1579.59    118.77 o 
  -9  -4   2     1566.58     1330.66    167.23 o 
  -8  -4   2     1293.92     1010.61    124.83 o 
  -7  -4   2      914.44      865.55     63.87 o 
  -6  -4   2     3985.26     4034.07    124.86 o 
  -5  -4   2       30.29       26.96     20.07 o 
  -4  -4   2    14024.42    14535.82    224.73 o 
  -3  -4   2     1531.42     1495.98     35.22 o 
  -2  -4   2    20863.63    20562.60     93.88 o 
  -1  -4   2     2118.05     2164.43     20.48 o 
   0  -4   2     8585.68     8515.27     94.08 o 
   1  -4   2      497.92      505.38     17.76 o 
   2  -4   2     4568.30     4445.55     42.17 o 
   3  -4   2     9391.27     9387.41    153.63 o 
   4  -4   2      627.00      662.00     26.58 o 
   5  -4   2     4456.58     4515.35     71.53 o 
   6  -4   2     1578.32     1562.60     56.72 o 
   7  -4   2     1628.72     1629.23     43.25 o 
   8  -4   2     2618.78     2562.51     57.88 o 
   9  -4   2       12.73       66.61     62.93 o 
  10  -4   2     2763.27     2739.57    111.36 o 
  11  -4   2       40.71       49.67     93.37 o 
 -10  -3   2      240.25      107.42    160.88 o 
  -9  -3   2      385.43      297.60    144.44 o 
  -8  -3   2     2159.22     2042.16     73.28 o 
  -7  -3   2      187.26      196.98     50.76 o 
  -6  -3   2      894.49      949.01     33.55 o 
  -5  -3   2     1076.49     1077.56     27.71 o 
  -4  -3   2     1235.93     1269.09     33.83 o 
  -3  -3   2    12896.31    12694.82    230.13 o 
  -2  -3   2     2021.66     2075.97     32.87 o 
  -1  -3   2    22777.39    22452.21    192.00 o 
   0  -3   2     5916.34     6186.48     44.56 o 
   1  -3   2    27148.75    26876.45    299.64 o 
   2  -3   2      246.74      250.97     16.37 o 
   3  -3   2     8086.19     8263.15     71.11 o 
   4  -3   2     1826.08     1837.32     46.92 o 
   5  -3   2     1708.06     1747.89     34.77 o 
   6  -3   2     5152.87     5171.06     71.02 o 
   7  -3   2      519.66      492.24     29.40 o 
   8  -3   2     1588.15     1691.49     77.03 o 
   9  -3   2      499.49      493.94     82.89 o 
  10  -3   2      224.49      241.75     80.94 o 
  11  -3   2     1277.23     1180.86    130.31 o 
 -10  -2   2     2698.20     2614.16    200.35 o 
  -9  -2   2      130.57      116.19     52.23 o 
  -8  -2   2     2206.92     2120.13     73.98 o 
  -7  -2   2     1191.52     1170.64     55.72 o 
  -6  -2   2      143.16      157.68     23.63 o 
  -5  -2   2     3977.17     3990.57     56.85 o 
  -4  -2   2     1445.80     1541.99     24.60 o 
  -3  -2   2     5826.83     5902.34     45.48 o 
  -2  -2   2     3748.89     3672.96     84.77 o 
  -1  -2   2       45.13       72.33     12.69 o 
   0  -2   2    21348.74    21218.95     98.38 o 
   1  -2   2     6965.37     7202.39     60.37 o 
   2  -2   2    27539.06    25927.79    394.99 o 
   3  -2   2     3863.78     3889.99     94.37 o 
   4  -2   2    12246.62    12167.98    159.60 o 
   5  -2   2       90.51       83.11     19.13 o 
   6  -2   2     4739.12     4787.76     99.01 o 
   7  -2   2     2512.01     2518.09     71.85 o 
   8  -2   2      582.43      533.61     70.96 o 
   9  -2   2     1735.72     1658.58     86.46 o 
  10  -2   2      405.51      375.54     72.04 o 
  11  -2   2      946.34      888.62    120.66 o 
 -10  -1   2      109.63       73.59     56.89 o 
  -9  -1   2     7355.51     7087.08    135.89 o 
  -8  -1   2       11.50       10.27     42.25 o 
  -7  -1   2     6360.38     6439.76    105.56 o 
  -6  -1   2      146.30      145.80     21.61 o 
  -5  -1   2     3011.73     2933.25     58.87 o 
  -4  -1   2     8563.39     8765.85     51.54 o 
  -3  -1   2     2484.48     2693.23     25.88 o 
  -2  -1   2     9636.79     9873.90     64.67 o 
  -1  -1   2     3188.63     3241.60     32.04 o 
   0  -1   2    19695.16    19032.11    167.69 o 
   1  -1   2    16687.47    17122.61    106.65 o 
   2  -1   2     1396.44     1516.29     53.04 o 
   3  -1   2    20248.54    20201.65    247.78 o 
   4  -1   2     1801.81     1923.95    109.11 o 
   5  -1   2    16595.77    16427.45    236.02 o 
   6  -1   2      379.47      335.47     46.44 o 
   7  -1   2     5991.28     5808.23    123.69 o 
   8  -1   2      657.50      562.24     73.77 o 
   9  -1   2     1566.97     1398.50     92.27 o 
  10  -1   2     1268.77     1206.12    113.80 o 
  11  -1   2      438.30      461.59    129.48 o 
 -11   0   2      427.60      408.95    100.67 o 
 -10   0   2     3355.61     3402.18     91.62 o 
  -9   0   2       18.46       16.37     50.39 o 
  -8   0   2    11144.83    10929.42    135.42 o 
  -7   0   2      182.31      203.28     27.71 o 
  -6   0   2    15435.25    15008.19    161.66 o 
  -5   0   2      254.43      228.51     24.67 o 
  -4   0   2     9010.60     8818.16     86.73 o 
  -3   0   2     1185.91     1189.37     22.65 o 
  -2   0   2     1279.07     1253.09     17.45 o 
   0   0   2      607.46      663.94     19.97 o 
   1   0   2    14383.47    14323.26     95.08 o 
   2   0   2      804.79      775.00     13.52 o 
   3   0   2      259.17      224.20     12.22 o 
   4   0   2    10008.22     9883.92    156.51 o 
   5   0   2      255.88      265.17     41.04 o 
   6   0   2    11015.15    11011.14    138.88 o 
   7   0   2      507.74      434.72     57.22 o 
   8   0   2     6880.49     6825.34    117.08 o 
   9   0   2       58.33       34.12     65.07 o 
  10   0   2     1994.30     2010.93    172.47 o 
 -11   1   2      115.39      149.69     73.06 o 
 -10   1   2     1242.89     1110.44    103.26 o 
  -9   1   2     1651.04     1736.94     77.23 o 
  -8   1   2      213.10      206.86     40.82 o 
  -7   1   2     9297.42     9135.28     96.91 o 
  -6   1   2      248.59      248.70     34.70 o 
  -5   1   2    22938.39    22546.76    200.94 o 
  -4   1   2     2440.64     2398.82     41.79 o 
  -3   1   2    17864.10    17529.59    288.77 o 
  -2   1   2     1636.39     1756.39     17.54 o 
  -1   1   2     6338.42     6636.38     41.39 o 
   0   1   2     1429.46     1424.58     23.92 o 
   1   1   2      634.09      630.41     23.41 o 
   2   1   2     6473.33     6403.43     65.13 o 
   3   1   2      154.45      137.72     70.83 o 
   4   1   2     4179.77     3889.92    131.44 o 
   5   1   2     2092.07     2155.72     77.40 o 
   6   1   2       23.65       34.58     40.94 o 
   7   1   2     4966.82     5168.41    112.17 o 
   8   1   2       52.42       62.67     56.44 o 
   9   1   2     4481.33     4541.78    164.75 o 
  10   1   2       81.82       93.82     97.38 o 
 -11   2   2      900.05      822.94     91.75 o 
 -10   2   2      192.07      151.72     64.72 o 
  -9   2   2     2163.92     2035.10    113.27 o 
  -8   2   2      617.74      622.71     54.48 o 
  -7   2   2     2210.66     2138.43     54.44 o 
  -6   2   2     5752.96     5637.18     69.63 o 
  -5   2   2       56.84       54.92     15.55 o 
  -4   2   2    18414.69    18220.32     96.10 o 
  -3   2   2     2094.17     2055.34     30.92 o 
  -2   2   2    28406.02    27042.43    181.18 o 
  -1   2   2     5872.40     6043.69     75.45 o 
   0   2   2    18234.77    17862.71    206.34 o 
   1   2   2      386.52      420.04     15.66 o 
   2   2   2     7541.42     7795.83    120.83 o 
   3   2   2     5018.11     4904.65    124.97 o 
   4   2   2      909.68      823.99     95.80 o 
   5   2   2     6282.31     6248.43    171.61 o 
   6   2   2      668.14      693.81     62.99 o 
   7   2   2     1054.55      964.77     68.11 o 
   8   2   2     2336.72     2384.72     92.96 o 
   9   2   2       73.08       87.99     82.93 o 
  10   2   2     1955.36     2020.86    128.34 o 
 -12   3   2       16.61       58.26    108.18 o 
 -11   3   2     1812.44     1680.64     97.72 o 
 -10   3   2       97.22       70.20     53.44 o 
  -9   3   2      616.28      639.78     64.41 o 
  -8   3   2     2332.84     2340.55     43.19 o 
  -7   3   2      321.52      365.77     41.12 o 
  -6   3   2     5065.88     5037.18     49.14 o 
  -5   3   2     2339.94     2288.91     31.66 o 
  -4   3   2     2409.79     2373.01     29.10 o 
  -3   3   2    20281.81    20277.52    101.31 o 
  -2   3   2      179.90      225.55     10.29 o 
  -1   3   2    27675.95    26781.98    166.24 o 
   0   3   2     4246.06     4249.33     27.30 o 
   1   3   2    22323.37    21795.55     97.98 o 
   2   3   2      178.64      147.60     23.17 o 
   3   3   2    10176.15    10205.11    176.28 o 
   4   3   2      231.75      307.91    105.25 o 
   5   3   2     1163.95     1230.36     96.94 o 
   6   3   2     3446.02     3515.18     80.90 o 
   7   3   2      397.42      397.56     79.91 o 
   8   3   2     1582.91     1530.81     96.66 o 
   9   3   2      574.96      475.34     80.09 o 
 -12   4   2     2634.55     2423.49    123.68 o 
 -11   4   2       87.52       68.94     77.95 o 
 -10   4   2     2715.28     2791.32     96.59 o 
  -9   4   2       45.17       32.78     49.50 o 
  -8   4   2     3675.89     3709.04    119.15 o 
  -7   4   2      873.39      851.21     29.39 o 
  -6   4   2      134.70      130.40     19.07 o 
  -5   4   2     4702.29     4740.72     49.32 o 
  -4   4   2     1970.65     1969.58     24.50 o 
  -3   4   2     9745.27     9714.66     73.93 o 
  -2   4   2     6632.70     6763.34     55.90 o 
  -1   4   2      494.14      513.96     13.16 o 
   0   4   2    14275.78    14338.19     64.55 o 
   1   4   2      410.75      357.13     13.81 o 
   2   4   2    17543.31    17605.40    203.21 o 
   3   4   2     1428.16     1264.82     77.00 o 
   4   4   2     8104.93     8465.90    180.84 o 
   5   4   2      198.13      144.87     91.94 o 
   6   4   2     2626.55     2483.01    134.41 o 
   7   4   2      710.41      724.56     76.91 o 
   8   4   2      209.76      211.37     97.62 o 
   9   4   2      843.74      837.29    139.57 o 
 -11   5   2     2498.87     2667.53    236.19 o 
 -10   5   2       45.08       46.72     54.26 o 
  -9   5   2     6064.27     6120.27    123.22 o 
  -8   5   2        7.36       17.41     40.34 o 
  -7   5   2     9419.05     9234.48     87.17 o 
  -6   5   2       25.45       35.64     17.59 o 
  -5   5   2     2644.46     2626.03     47.43 o 
  -4   5   2     5827.69     5869.74     62.47 o 
  -3   5   2     2582.00     2641.43     42.03 o 
  -2   5   2     6922.37     6961.21     54.28 o 
  -1   5   2      609.55      569.70     15.01 o 
   0   5   2     2807.89     2798.11     31.56 o 
   1   5   2     5936.27     6080.24     41.09 o 
   2   5   2       87.68       96.39     13.57 o 
   3   5   2     6398.99     6379.17    139.35 o 
   4   5   2     1001.34      803.73     77.96 o 
   5   5   2     7241.38     7092.71    133.11 o 
   6   5   2       67.10      120.69     97.35 o 
   7   5   2     3819.39     3683.10    183.06 o 
   8   5   2       55.77       62.48     98.59 o 
 -11   6   2      237.00      216.80     83.74 o 
 -10   6   2     1567.19     1620.75     94.62 o 
  -9   6   2       67.40       75.50     56.09 o 
  -8   6   2     6294.52     6502.15    103.69 o 
  -7   6   2      316.40      277.13     46.93 o 
  -6   6   2     8454.09     8522.44     86.44 o 
  -5   6   2      539.03      509.09     21.15 o 
  -4   6   2     8741.82     8580.92     98.78 o 
  -3   6   2      896.33      878.79     20.80 o 
  -2   6   2     1356.71     1334.41     20.65 o 
  -1   6   2     3750.54     3611.78     33.14 o 
   0   6   2     1314.09     1255.31     20.00 o 
   1   6   2     5462.22     5441.22     82.31 o 
   2   6   2     1225.29     1153.69     29.81 o 
   3   6   2      783.12      807.94     78.37 o 
   4   6   2     2746.31     2746.66    102.99 o 
   5   6   2       18.14       52.91     92.22 o 
   8   6   2     2575.40     2339.87    109.03 o 
 -11   7   2      153.97      132.50     89.87 o 
 -10   7   2      689.41      712.54     90.07 o 
  -9   7   2      684.29      777.76     81.71 o 
  -8   7   2      394.05      332.89     63.26 o 
  -7   7   2     3449.96     3595.32     73.94 o 
  -6   7   2      265.17      239.02     21.66 o 
  -5   7   2     7170.41     7346.54     75.73 o 
  -4   7   2      891.05      844.17     25.88 o 
  -3   7   2     9822.59     9619.88     62.76 o 
  -2   7   2      536.55      493.43     20.08 o 
  -1   7   2     2622.58     2588.60     36.92 o 
   0   7   2     1550.86     1519.01     34.25 o 
   1   7   2     1960.37     1936.99     36.40 o 
   2   7   2     2641.42     2734.03     83.62 o 
 -11   8   2      332.07      258.78     94.55 o 
 -10   8   2      273.74      251.70     77.17 o 
  -9   8   2      836.59      844.52     82.12 o 
  -8   8   2      130.73      101.82     51.82 o 
  -7   8   2      943.97      897.64     44.68 o 
  -6   8   2     1890.31     1887.98     48.79 o 
  -5   8   2      270.52      252.81     26.45 o 
  -4   8   2     5763.02     5701.61     57.67 o 
  -3   8   2      136.14      130.96     24.50 o 
  -2   8   2    11158.25    11089.43     79.24 o 
  -1   8   2      216.08      206.94     25.54 o 
   0   8   2     7089.62     6979.33     74.58 o 
   1   8   2      441.37      408.18     31.61 o 
   2   8   2     2733.32     2698.57     95.81 o 
 -10   9   2      184.04      171.16     97.91 o 
  -9   9   2      651.46      773.28    100.25 o 
  -8   9   2      724.29      833.44     95.46 o 
  -7   9   2      257.33      205.78     56.17 o 
  -6   9   2     1612.78     1541.67     58.16 o 
  -5   9   2      721.77      672.91     35.78 o 
  -4   9   2     1220.58     1129.08     39.60 o 
  -3   9   2     2651.15     2670.24     55.40 o 
  -2   9   2      109.97       94.74     27.64 o 
  -1   9   2     6742.55     6698.39    138.93 o 
   0   9   2       81.65       84.55     34.01 o 
   1   9   2     6716.33     7130.67    140.48 o 
   2   9   2       23.43       46.61     56.59 o 
 -10  10   2     1574.45     1924.83    160.35 o 
  -9  10   2        9.07        0.00     81.62 o 
  -8  10   2     1155.14     1262.56     76.41 o 
  -7  10   2      370.85      381.05     54.86 o 
  -6  10   2      698.75      703.75     57.60 o 
  -5  10   2     1055.50      990.04     56.24 o 
  -4  10   2      267.98      235.08     45.40 o 
  -3  10   2     1823.42     1767.61     58.88 o 
  -2  10   2      994.45      927.10     51.46 o 
  -1  10   2      373.54      334.82     38.20 o 
   0  10   2     1658.20     1633.18     52.40 o 
   1  10   2       27.58       49.42     72.58 o 
  -9  11   2     1856.53     1924.67    126.84 o 
  -8  11   2        7.25       24.73     56.73 o 
  -7  11   2     1735.70     1716.38     82.53 o 
  -6  11   2       12.31       30.25     49.69 o 
  -5  11   2      901.41      901.27     89.87 o 
  -4  11   2      350.24      336.30     53.96 o 
  -3  11   2      348.16      351.90     59.90 o 
  -2  11   2     1170.80     1159.89     66.24 o 
  -1  11   2      268.39      233.36     46.60 o 
   0  11   2      730.02      798.17    108.83 o 
   1  11   2      743.08      923.92    123.69 o 
  -8  12   2     1995.44     2501.44    163.16 o 
  -7  12   2       29.57       57.62     71.21 o 
  -6  12   2     1733.57     1625.42    111.21 o 
  -5  12   2       34.65        4.19     45.73 o 
  -4  12   2     1842.69     1893.20     77.89 o 
  -3  12   2      171.10      197.52     61.93 o 
  -2  12   2      584.56      586.50     65.10 o 
  -1  12   2      317.72      292.34     88.55 o 
   0  12   2      231.11      147.02     74.00 o 
   1  12   2     1038.99     1014.85    102.94 o 
  -6  13   2       12.46        0.00     55.90 o 
  -5  13   2     1179.56     1234.01     72.68 o 
  -4  13   2        7.38        1.20     51.67 o 
  -3  13   2     1810.64     1506.09     86.49 o 
  -2  13   2       10.75       17.59     50.00 o 
  -1  13   2      846.81      844.69    112.26 o 
   0 -13   3     1804.24     1829.21    114.01 o 
   1 -13   3       17.80       12.06     89.35 o 
   2 -13   3     1646.71     1791.69    122.96 o 
   3 -13   3       61.15       36.25     81.35 o 
   4 -13   3      503.58      475.67     73.63 o 
   5 -13   3      476.36      419.48     72.04 o 
  -1 -12   3      845.54      736.94     84.14 o 
   0 -12   3       13.81        9.18     65.09 o 
   1 -12   3     2300.23     2210.15    103.64 o 
   2 -12   3       22.31       18.49     47.22 o 
   3 -12   3     2091.20     2171.27     75.49 o 
   4 -12   3       37.86       70.38     62.35 o 
   5 -12   3     1166.41     1234.62     82.67 o 
   6 -12   3      173.24      156.72     65.23 o 
   7 -12   3      393.73      425.63     69.63 o 
  -2 -11   3      249.71      229.41     75.01 o 
  -1 -11   3     1006.04      898.37     79.52 o 
   0 -11   3      504.59      460.42     96.34 o 
   1 -11   3      485.09      444.64     51.50 o 
   2 -11   3     1894.72     2004.49     68.04 o 
   3 -11   3      128.58       87.93     45.07 o 
   4 -11   3     2158.42     2274.50     72.02 o 
   5 -11   3       42.63       50.06     46.93 o 
   6 -11   3     2398.27     2651.77     91.97 o 
   7 -11   3        8.30       51.86     64.56 o 
   8 -11   3      698.20      729.70     77.43 o 
  -2 -10   3      368.04      339.32     66.06 o 
  -1 -10   3      230.47      209.18     59.54 o 
   0 -10   3     1495.78     1500.28     57.95 o 
   1 -10   3      186.73      207.08     38.95 o 
   2 -10   3     1244.10     1238.74     60.51 o 
   3 -10   3      719.99      693.05     88.62 o 
   4 -10   3       34.81       71.70     37.78 o 
   5 -10   3     2777.64     2876.53    100.06 o 
   6 -10   3       17.60       50.88     43.04 o 
   7 -10   3     2863.39     3034.01     87.97 o 
   8 -10   3       61.56       65.39     52.18 o 
   9 -10   3     1511.65     1511.31     86.64 o 
  -3  -9   3       42.40       37.06     53.53 o 
  -2  -9   3     2794.73     2768.35     83.70 o 
  -1  -9   3       70.54       72.27     33.47 o 
   0  -9   3     1899.15     1861.51     47.74 o 
   1  -9   3     1487.84     1504.95     49.05 o 
   2  -9   3       57.42       48.85     32.12 o 
   3  -9   3     1717.88     1735.25     50.04 o 
   4  -9   3      314.39      306.88     47.69 o 
   5  -9   3      944.10      932.22     73.81 o 
   6  -9   3     1544.34     1617.46     63.26 o 
   7  -9   3       39.36       95.58     53.65 o 
   8  -9   3     2211.19     2398.58     89.96 o 
   9  -9   3        5.86       32.97     55.47 o 
  -4  -8   3       17.41        6.10     45.58 o 
  -3  -8   3     6615.11     6677.14    113.06 o 
  -2  -8   3      179.98      137.13     53.51 o 
  -1  -8   3     8641.77     8904.83     85.54 o 
   0  -8   3       19.23       35.08     26.12 o 
   1  -8   3     6962.04     7109.47     78.41 o 
   2  -8   3      737.86      758.97     38.06 o 
   3  -8   3      997.56     1007.52     41.65 o 
   4  -8   3     2809.04     2687.32     49.50 o 
   5  -8   3      359.98      354.79     38.04 o 
   6  -8   3     1859.61     1970.57     77.47 o 
   7  -8   3      377.41      386.21     50.83 o 
   8  -8   3      256.22      332.99     63.85 o 
   9  -8   3     1389.29     1302.78     76.28 o 
  10  -8   3       54.18       45.53     62.57 o 
  -4  -7   3     1604.43     1631.67     68.05 o 
  -3  -7   3      368.10      344.11     52.32 o 
  -2  -7   3     6569.16     6617.06     68.99 o 
  -1  -7   3       29.13       16.85     24.27 o 
   0  -7   3    12680.33    12550.08     75.00 o 
   1  -7   3      479.77      462.81     28.27 o 
   2  -7   3    10271.37    10379.74     77.90 o 
   3  -7   3       32.76       48.09     24.06 o 
   4  -7   3     3513.48     3458.72     58.55 o 
   5  -7   3      948.31      968.33     40.15 o 
   6  -7   3      176.50      171.31     36.99 o 
   7  -7   3     1525.14     1553.05     61.77 o 
   8  -7   3      162.58      190.58     48.78 o 
   9  -7   3      813.22      830.89     67.38 o 
  10  -7   3      555.84      627.67    102.27 o 
  -6  -6   3     1363.08     1299.02    177.49 o 
  -5  -6   3      259.25      292.00     47.54 o 
  -4  -6   3     2529.10     2547.84     54.37 o 
  -3  -6   3      765.42      722.31     39.61 o 
  -2  -6   3     2464.34     2521.42     34.85 o 
  -1  -6   3     3566.15     3653.34     40.90 o 
   0  -6   3       68.63       98.54     17.35 o 
   1  -6   3    11043.36    10995.95    190.78 o 
   2  -6   3      568.19      537.02     26.13 o 
   3  -6   3    11841.09    11549.29    119.25 o 
   4  -6   3     1027.53      988.03     34.34 o 
   5  -6   3     6508.16     6789.70    138.01 o 
   6  -6   3       17.67       15.01     28.65 o 
   7  -6   3      516.43      515.84     42.95 o 
   8  -6   3      657.26      768.85     50.49 o 
   9  -6   3      134.16      145.39     43.00 o 
  10  -6   3      844.44      882.33     96.97 o 
  -8  -5   3     4354.45     3781.34    145.16 o 
  -7  -5   3       65.55       62.23    103.56 o 
  -6  -5   3     5290.79     5443.38    142.80 o 
  -5  -5   3      581.24      574.79     47.30 o 
  -4  -5   3     1093.64     1114.84     43.26 o 
  -3  -5   3     3694.18     3772.91    107.16 o 
  -2  -5   3     1122.45     1174.31     24.23 o 
  -1  -5   3     4789.11     4735.17     42.17 o 
   0  -5   3      403.85      359.74     16.50 o 
   1  -5   3     1616.19     1587.70     28.73 o 
   2  -5   3     8535.05     8512.37     78.96 o 
   3  -5   3       14.13       31.05     17.65 o 
   4  -5   3    10644.78    10755.69    121.74 o 
   5  -5   3      531.92      511.03     32.72 o 
   6  -5   3    11727.90    11998.43    145.23 o 
   7  -5   3       62.36       52.77     32.13 o 
   8  -5   3     2469.49     2635.54     61.62 o 
   9  -5   3      243.25      242.19     80.79 o 
  10  -5   3      560.78      487.62    100.70 o 
  -9  -4   3     2148.84     1840.17    190.77 o 
  -8  -4   3       13.79        0.00    102.37 o 
  -7  -4   3     6647.78     6800.69    245.14 o 
  -6  -4   3      747.56      711.94     77.72 o 
  -5  -4   3    11837.58    11821.56    120.23 o 
  -4  -4   3       13.55       23.40     15.89 o 
  -3  -4   3     7841.32     7788.77     73.26 o 
  -2  -4   3     2862.64     2976.21     49.10 o 
  -1  -4   3     2370.03     2405.34     37.52 o 
   0  -4   3     6377.19     6433.68     45.45 o 
   1  -4   3      884.89      915.50     22.08 o 
   2  -4   3     7205.11     7158.12     87.18 o 
   3  -4   3     2421.86     2457.98     39.33 o 
   4  -4   3      680.48      728.06     42.93 o 
   5  -4   3     7293.23     7491.44    130.49 o 
   6  -4   3       12.91       10.55     23.53 o 
   7  -4   3     9268.80     9406.14     85.56 o 
   8  -4   3      366.84      361.68     44.78 o 
   9  -4   3     3754.35     3556.72    110.90 o 
  10  -4   3       26.46       52.22     78.75 o 
 -10  -3   3      395.29      283.02    168.14 o 
  -9  -3   3     1045.40      911.05    167.15 o 
  -8  -3   3     1437.17     1372.85    174.15 o 
  -7  -3   3       71.28       81.40     37.20 o 
  -6  -3   3     5542.32     5574.11    145.21 o 
  -5  -3   3     1477.94     1346.61     28.78 o 
  -4  -3   3    17132.71    17270.78    170.04 o 
  -3  -3   3     1745.75     1773.89     23.30 o 
  -2  -3   3    15751.27    15473.59    126.11 o 
  -1  -3   3       40.19       44.39      7.82 o 
   0  -3   3     6355.30     6504.41     94.22 o 
   1  -3   3     5998.94     6108.11     46.95 o 
   2  -3   3     2333.68     2397.16     42.76 o 
   3  -3   3     5783.55     5782.44     57.67 o 
   4  -3   3      204.60      177.97     21.75 o 
   5  -3   3     3865.66     3920.60     62.53 o 
   6  -3   3     3765.93     3734.22     84.77 o 
   7  -3   3      311.62      304.43     33.72 o 
   8  -3   3     3323.45     3092.57    149.59 o 
   9  -3   3      241.01      245.83     89.56 o 
  10  -3   3     3684.94     3594.44    169.58 o 
 -10  -2   3     1219.08      950.84    194.96 o 
  -9  -2   3      632.46      503.80    150.85 o 
  -8  -2   3     2200.70     2145.29     77.84 o 
  -7  -2   3      351.93      366.13     32.35 o 
  -6  -2   3     1140.19     1154.29     34.92 o 
  -5  -2   3     4970.98     4910.67     62.58 o 
  -4  -2   3       49.42       75.17     15.29 o 
  -3  -2   3    17436.65    17439.10     84.33 o 
  -2  -2   3     5251.03     5475.62     53.99 o 
  -1  -2   3    33497.98    32114.02    171.73 o 
   0  -2   3      166.04      169.03     11.72 o 
   1  -2   3    19432.96    19597.77    289.09 o 
   2  -2   3      414.71      410.14     10.95 o 
   3  -2   3     3127.47     3128.63     55.52 o 
   4  -2   3     2899.48     2922.10     40.19 o 
   5  -2   3      296.03      295.90     22.54 o 
   6  -2   3     4335.30     4419.75     55.14 o 
   7  -2   3      596.26      555.90     70.52 o 
   8  -2   3      865.42      903.05     92.81 o 
   9  -2   3     1439.43     1476.21    102.11 o 
  10  -2   3       92.27       76.86    111.53 o 
 -10  -1   3     2703.81     2391.94    170.60 o 
  -9  -1   3      577.08      572.32     91.46 o 
  -8  -1   3      914.31      921.52     40.56 o 
  -7  -1   3     2178.95     2138.50     37.70 o 
  -6  -1   3      221.50      242.26     25.90 o 
  -5  -1   3     4356.22     4359.70     51.19 o 
  -4  -1   3     1390.89     1308.24     21.20 o 
  -3  -1   3      561.00      563.81     15.48 o 
  -2  -1   3     9964.52    10119.85     90.15 o 
  -1  -1   3     2066.81     2181.16     52.67 o 
   0  -1   3    52137.28    46259.24    587.55 o 
   1  -1   3      295.56      304.25     25.39 o 
   2  -1   3    25802.42    26078.03    248.55 o 
   3  -1   3      209.59      210.01     13.11 o 
   4  -1   3    11151.20    11502.47     69.03 o 
   5  -1   3     1423.34     1467.46     29.26 o 
   6  -1   3     1169.15     1162.12     65.32 o 
   7  -1   3     1987.76     1987.56     70.35 o 
   8  -1   3      161.54      182.11     74.35 o 
   9  -1   3     1866.76     1997.32    104.61 o 
  10  -1   3      703.05      675.25    121.60 o 
 -10   0   3       12.81       21.16     57.93 o 
  -9   0   3     4940.44     4955.30    112.73 o 
  -8   0   3       86.81       57.77     24.05 o 
  -7   0   3     3305.83     3209.94     67.61 o 
  -6   0   3     2668.98     2619.33     56.09 o 
  -5   0   3     1994.56     1960.14     60.43 o 
  -4   0   3     5289.97     5191.28     39.38 o 
  -3   0   3       65.89      104.24     11.58 o 
  -2   0   3     4670.17     4685.05     40.33 o 
  -1   0   3     2974.25     3114.23     27.93 o 
   0   0   3      185.03      222.01     11.11 o 
   1   0   3    18457.09    18423.26    143.24 o 
   2   0   3     2290.59     2339.94     45.51 o 
   3   0   3    23037.05    23305.53    343.84 o 
   4   0   3      529.37      511.03     23.19 o 
   5   0   3    12231.14    12382.23    135.13 o 
   6   0   3       17.67       13.10     43.69 o 
   7   0   3     2534.07     2492.07     85.49 o 
   8   0   3      769.38      687.90     90.23 o 
   9   0   3      490.31      430.10     82.16 o 
  10   0   3     1594.15     1481.59    116.88 o 
 -11   1   3       17.75       52.52     68.73 o 
 -10   1   3     4477.57     4123.77     93.03 o 
  -9   1   3      125.34       95.46     35.21 o 
  -8   1   3     7152.12     6942.83    180.39 o 
  -7   1   3      566.02      493.45     55.77 o 
  -6   1   3    12497.83    12328.72    224.90 o 
  -5   1   3      785.58      808.24     29.41 o 
  -4   1   3     5272.60     5224.47     50.35 o 
  -3   1   3     3772.02     3707.97     38.08 o 
  -2   1   3      569.89      565.21     14.77 o 
  -1   1   3    13016.32    13112.06    113.27 o 
   0   1   3      447.86      463.79     13.16 o 
   1   1   3     2093.89     2086.06     28.86 o 
   2   1   3     5928.96     5916.24    146.02 o 
   3   1   3       34.93       49.31     23.89 o 
   4   1   3    16304.48    16429.97    264.82 o 
   5   1   3      297.26      294.95     50.46 o 
   6   1   3     9125.45     8772.94    247.79 o 
   7   1   3      221.04      190.26     58.78 o 
   8   1   3     4156.11     4085.92    250.60 o 
   9   1   3      125.29      101.90     79.81 o 
  10   1   3      711.86      663.71    158.37 o 
 -11   2   3     1055.86      975.30     87.47 o 
 -10   2   3     1012.68     1011.16     56.34 o 
  -9   2   3     4296.91     4262.24     77.60 o 
  -8   2   3       15.29       11.90     29.02 o 
  -7   2   3    11447.13    11322.16    158.35 o 
  -6   2   3      202.67      195.37     21.90 o 
  -5   2   3    20776.25    20403.33    175.74 o 
  -4   2   3     1050.08     1067.14     22.17 o 
  -3   2   3    13595.74    13532.21    109.52 o 
  -2   2   3     1937.94     1947.48     24.69 o 
  -1   2   3     3078.37     3020.92     51.89 o 
   0   2   3     3588.74     3406.78     85.55 o 
   1   2   3      116.65      159.58     11.45 o 
   2   2   3     6152.44     6129.82    141.13 o 
   3   2   3     1812.18     1892.89    124.63 o 
   4   2   3     1183.65     1200.22    124.58 o 
   5   2   3     6739.24     6816.62    208.41 o 
   6   2   3      176.17      150.71     56.25 o 
   7   2   3     7143.45     7364.11    122.47 o 
   8   2   3       29.58       36.40     77.07 o 
   9   2   3     4030.82     4038.52    241.00 o 
 -12   3   3      426.83      435.96     95.59 o 
 -11   3   3     1438.93     1409.79     95.82 o 
 -10   3   3      390.23      326.97     69.07 o 
  -9   3   3     1894.30     1851.62     50.04 o 
  -8   3   3     1710.00     1703.59     42.04 o 
  -7   3   3       94.11       77.92     18.66 o 
  -6   3   3     7271.00     7398.15     61.29 o 
  -5   3   3      387.43      366.70     25.47 o 
  -4   3   3    16899.28    16555.98     91.72 o 
  -3   3   3     3723.18     3724.86     35.63 o 
  -2   3   3    25993.24    25618.80    176.92 o 
  -1   3   3       39.86       45.81     12.66 o 
   0   3   3     6920.63     6874.71    152.39 o 
   1   3   3      428.08      348.17     25.61 o 
   2   3   3      460.60      394.69     31.32 o 
   3   3   3     4891.59     4702.72    132.48 o 
   4   3   3       98.28       73.46     81.90 o 
   5   3   3     1492.17     1563.24    177.79 o 
   6   3   3     1898.35     1921.69    155.45 o 
   7   3   3      638.33      533.01     81.47 o 
   8   3   3     2545.78     2619.80    103.94 o 
   9   3   3       10.55        7.67     80.71 o 
 -12   4   3       98.86      111.47    109.19 o 
 -11   4   3     1124.45     1128.62     99.70 o 
 -10   4   3      990.60      969.13     75.24 o 
  -9   4   3      437.90      403.97     55.83 o 
  -8   4   3     3325.33     3291.27     89.01 o 
  -7   4   3      589.70      587.65     31.79 o 
  -6   4   3      787.09      788.63     34.66 o 
  -5   4   3     2529.94     2508.34     35.29 o 
  -4   4   3       22.12       38.92     14.52 o 
  -3   4   3    10138.14     9962.00     59.74 o 
  -2   4   3     2348.04     2361.78     30.86 o 
  -1   4   3    22216.71    21563.06    264.52 o 
   0   4   3     1074.37     1016.88     25.43 o 
   1   4   3    15270.04    15373.30    325.28 o 
   2   4   3       66.44       67.19     28.00 o 
   3   4   3     2918.87     2974.46    120.22 o 
   4   4   3     1621.33     1669.14    125.57 o 
   5   4   3      283.85      296.02    130.60 o 
   6   4   3     2414.43     2509.50    165.59 o 
   7   4   3      635.07      596.20     83.77 o 
   8   4   3      695.96      759.46    102.84 o 
   9   4   3      831.71      834.88    144.45 o 
 -11   5   3       78.78       66.72     63.91 o 
 -10   5   3     2708.99     2809.51     95.06 o 
  -9   5   3      468.74      485.35     88.37 o 
  -8   5   3     1480.25     1468.91     53.69 o 
  -7   5   3     3099.17     3076.27     45.91 o 
  -6   5   3      895.12      897.05     29.71 o 
  -5   5   3     5379.22     5242.12     64.40 o 
  -4   5   3     2525.38     2525.10     35.49 o 
  -3   5   3     1985.92     1995.08     41.96 o 
  -2   5   3     6230.59     6231.75     51.03 o 
  -1   5   3       44.68       76.46     12.52 o 
   0   5   3    17551.48    17595.82     96.37 o 
   1   5   3      442.72      386.98     26.72 o 
   2   5   3    14211.01    14377.00    205.87 o 
   3   5   3      230.27      204.44     99.55 o 
   4   5   3     4396.68     4666.87    175.96 o 
   5   5   3      198.94      172.82     97.05 o 
   6   5   3      915.78      837.56    132.08 o 
   7   5   3     1301.89     1242.07    108.66 o 
   8   5   3      255.32      176.73     88.24 o 
 -11   6   3     2081.95     2082.56    171.14 o 
 -10   6   3      135.42      122.15     71.71 o 
  -9   6   3     5120.54     5226.23    186.64 o 
  -8   6   3       11.41        8.08     42.79 o 
  -7   6   3     3134.43     3125.68     46.81 o 
  -6   6   3     1374.16     1323.96     31.67 o 
  -5   6   3     2610.91     2631.76     39.74 o 
  -4   6   3     5879.77     5802.82     45.98 o 
  -3   6   3      612.45      595.27     20.21 o 
  -2   6   3     2089.02     2050.13     39.37 o 
  -1   6   3     1727.08     1682.61     26.87 o 
   0   6   3     1610.90     1607.56     28.27 o 
   1   6   3     6742.37     6724.20    113.83 o 
   2   6   3      249.93      182.86     80.30 o 
   3   6   3     8115.21     7877.97    166.98 o 
   4   6   3      135.66      126.75     84.62 o 
   8   6   3      275.92      262.18    125.79 o 
 -11   7   3       79.68      126.22     88.85 o 
 -10   7   3     2555.78     2552.33    201.97 o 
  -9   7   3       44.25       64.87     62.97 o 
  -8   7   3     5000.44     5205.94    105.49 o 
  -7   7   3      187.69      156.81     30.58 o 
  -6   7   3     8001.28     7832.18    129.38 o 
  -5   7   3      586.49      536.76     24.76 o 
  -4   7   3     3902.64     3896.36     47.72 o 
  -3   7   3     1623.62     1613.92     30.40 o 
  -2   7   3      486.49      484.73     24.65 o 
  -1   7   3     2008.01     1995.69     30.45 o 
   0   7   3      297.25      278.99     22.43 o 
   1   7   3     1264.34     1283.45     71.97 o 
   2   7   3      706.37      724.01     75.71 o 
 -11   8   3      268.20      212.60     81.48 o 
 -10   8   3      801.92      727.45    100.66 o 
  -9   8   3     1545.42     1630.43    116.12 o 
  -8   8   3       29.47       78.89     54.88 o 
  -7   8   3     3036.46     3210.48     80.44 o 
  -6   8   3      149.21      133.43     26.66 o 
  -5   8   3     9292.68     9134.77     69.64 o 
  -4   8   3       54.26       54.44     22.28 o 
  -3   8   3     4394.24     4373.25     53.21 o 
  -2   8   3      569.15      568.89     28.62 o 
  -1   8   3     2932.22     2845.79     65.12 o 
   0   8   3     1825.47     1800.81     62.97 o 
   1   8   3      296.39      295.57     61.10 o 
 -10   9   3      287.81      335.57     97.61 o 
  -9   9   3     1014.94     1014.70    100.75 o 
  -8   9   3      393.08      459.59     83.73 o 
  -7   9   3      179.79      142.72     63.64 o 
  -6   9   3     2026.61     2015.47     48.11 o 
  -5   9   3       25.76       30.88     25.16 o 
  -4   9   3     5218.27     5331.09     62.23 o 
  -3   9   3      299.82      265.19     28.97 o 
  -2   9   3     6030.66     6122.26     69.15 o 
  -1   9   3      107.19      103.54     23.80 o 
   0   9   3     3313.63     3200.41     91.88 o 
   1   9   3      358.92      338.70     72.52 o 
 -10  10   3      223.30      232.90    100.74 o 
  -9  10   3      263.11      202.31     77.58 o 
  -8  10   3      675.21      813.84     99.33 o 
  -7  10   3      122.47       52.19     61.90 o 
  -6  10   3      884.41      845.12     61.40 o 
  -5  10   3      940.96      955.60     46.21 o 
  -4  10   3       92.08       74.52     32.32 o 
  -3  10   3     2909.18     2897.23     53.33 o 
  -2  10   3       27.39       37.54     37.33 o 
  -1  10   3     6431.24     6513.12    262.37 o 
   0  10   3       13.99        0.00     71.68 o 
   1  10   3     3069.93     3205.41    118.85 o 
  -9  11   3      122.78      150.82    116.67 o 
  -8  11   3     1082.27     1016.90    105.21 o 
  -7  11   3      702.45      708.42     94.21 o 
  -6  11   3      254.23      254.18     64.18 o 
  -5  11   3     1253.10     1181.17     61.37 o 
  -4  11   3      463.88      416.70     52.80 o 
  -3  11   3      526.98      483.87     58.21 o 
  -2  11   3     1170.27     1201.53     67.39 o 
  -1  11   3      219.20      189.75     72.41 o 
   0  11   3     3389.21     3524.32    135.30 o 
   1  11   3       14.94       49.02     98.63 o 
  -8  12   3       30.57       50.07     93.79 o 
  -7  12   3     1576.48     1520.79    106.92 o 
  -6  12   3      278.57      257.41     93.04 o 
  -5  12   3      622.87      546.94     64.47 o 
  -4  12   3     1039.22     1063.14     65.83 o 
  -3  12   3      327.18      332.47     66.63 o 
  -2  12   3      656.14      607.33     51.17 o 
  -1  12   3      325.27      242.96     75.35 o 
   0  12   3      328.39      389.89    107.12 o 
   1  12   3     1125.88     1050.28    123.09 o 
  -5  13   3       22.16       27.06    102.97 o 
  -4  13   3      811.72      748.45    110.70 o 
  -3  13   3      184.68      213.70    107.13 o 
  -2  13   3      111.74       82.45     83.65 o 
   0 -13   4       67.57       26.16     83.73 o 
   1 -13   4      425.58      437.40    103.98 o 
   2 -13   4      625.76      526.28    104.91 o 
   3 -13   4      219.69      134.37     91.61 o 
   4 -13   4      603.02      601.52    122.01 o 
  -1 -12   4       37.81       44.35     91.13 o 
   0 -12   4     1862.85     1808.88    116.29 o 
   1 -12   4       13.10       57.55     75.42 o 
   2 -12   4     1505.14     1674.06    129.37 o 
   3 -12   4      470.77      422.54    114.66 o 
   4 -12   4      542.46      517.77     58.31 o 
   5 -12   4      770.32      727.77     71.98 o 
   6 -12   4      120.74      159.90     71.37 o 
  -2 -11   4      141.37      121.40     80.69 o 
  -1 -11   4     2260.10     2178.08    115.55 o 
   0 -11   4        9.27       29.06     73.86 o 
   1 -11   4     3597.12     3655.80    114.56 o 
   2 -11   4       10.02       32.16     65.27 o 
   3 -11   4     3348.15     3479.33     87.26 o 
   4 -11   4      104.34       81.73     51.67 o 
   5 -11   4     1353.93     1448.86     76.99 o 
   6 -11   4      585.57      464.09     56.23 o 
   7 -11   4      183.85      192.83     67.05 o 
  -3 -10   4     1274.52     1215.24     87.29 o 
  -2 -10   4      198.31      214.19     69.70 o 
  -1 -10   4      761.26      806.18     91.85 o 
   0 -10   4     1380.56     1342.36    104.56 o 
   1 -10   4       43.34       23.95     55.32 o 
   2 -10   4     2384.89     2431.54     65.25 o 
   3 -10   4       64.74       64.22     43.63 o 
   4 -10   4     4066.69     4240.69    224.65 o 
   5 -10   4       38.09       18.27     42.50 o 
   6 -10   4     2197.29     2303.07     79.69 o 
   7 -10   4      120.46      122.92     58.31 o 
   8 -10   4      505.64      467.37    104.83 o 
  -3  -9   4      904.56      833.14     68.05 o 
  -2  -9   4     1448.08     1380.22     82.10 o 
  -1  -9   4      247.05      246.07     60.67 o 
   0  -9   4     2217.20     2220.55     93.18 o 
   1  -9   4      282.56      268.05     43.13 o 
   2  -9   4       31.84       20.54     32.53 o 
   3  -9   4     1464.14     1470.47     54.90 o 
   4  -9   4       10.24       26.71     33.97 o 
   5  -9   4     3761.99     3909.08    108.01 o 
   6  -9   4      189.35      133.19     45.50 o 
   7  -9   4     2912.70     3113.49     80.76 o 
   8  -9   4        9.53       16.25     51.49 o 
   9  -9   4     1424.51     1447.18     63.36 o 
  -4  -8   4     3998.54     4329.07     98.82 o 
  -3  -8   4       50.37       59.27     51.96 o 
  -2  -8   4     2651.18     2666.52     83.67 o 
  -1  -8   4     1288.82     1255.70     75.49 o 
   0  -8   4      697.48      654.47     38.25 o 
   1  -8   4     2240.42     2269.49     79.22 o 
   2  -8   4       48.47       52.11     27.01 o 
   3  -8   4     1613.58     1619.08     49.41 o 
   4  -8   4     1512.78     1458.73     52.93 o 
   5  -8   4      387.39      450.70     49.35 o 
   6  -8   4     2541.45     2571.84     61.03 o 
   7  -8   4       17.13       28.25     41.44 o 
   8  -8   4     4229.74     4343.82     85.31 o 
   9  -8   4        5.54       17.37     47.71 o 
  -5  -7   4     4056.52     4254.00     98.10 o 
  -4  -7   4      384.37      328.34     55.83 o 
  -3  -7   4     6924.49     7352.71    125.83 o 
  -2  -7   4      442.88      327.89     57.45 o 
  -1  -7   4     8973.30     9027.12    109.96 o 
   0  -7   4      262.04      242.24     25.30 o 
   1  -7   4     2079.09     2153.22     49.72 o 
   2  -7   4     1459.41     1422.77     35.55 o 
   3  -7   4      327.50      362.40     30.16 o 
   4  -7   4     3435.46     3455.90     67.18 o 
   5  -7   4      299.39      302.82     38.03 o 
   6  -7   4      551.42      572.84     50.91 o 
   7  -7   4     1067.25     1097.47     54.42 o 
   8  -7   4      488.33      526.63     58.18 o 
   9  -7   4     2611.64     2341.55     90.74 o 
  10  -7   4       34.31       17.45     88.37 o 
  -6  -6   4     1073.38      967.35    121.61 o 
  -5  -6   4      786.61      781.61     60.25 o 
  -4  -6   4     2140.36     2110.85     94.45 o 
  -3  -6   4       40.47       30.09     36.49 o 
  -2  -6   4    10909.82    10683.73    110.89 o 
  -1  -6   4      754.86      729.99     26.62 o 
   0  -6   4    14289.83    14207.17    109.25 o 
   1  -6   4      244.95      211.44     24.95 o 
   2  -6   4     8633.50     8582.68     85.35 o 
   3  -6   4      881.10      878.32     33.60 o 
   4  -6   4     1480.88     1454.22     39.57 o 
   5  -6   4     2022.45     2036.56     47.58 o 
   6  -6   4       63.71       46.73     29.42 o 
   7  -6   4     1131.19     1123.95     54.83 o 
   8  -6   4      365.20      336.22     48.21 o 
   9  -6   4      609.28      607.34    103.76 o 
  10  -6   4      621.65      672.52    103.95 o 
  -8  -5   4      725.19      651.43    150.38 o 
  -7  -5   4     1044.68      945.99    115.65 o 
  -6  -5   4     3423.83     3382.19    116.68 o 
  -5  -5   4     1357.88     1260.94     59.73 o 
  -4  -5   4     3687.91     3615.68     92.76 o 
  -3  -5   4     1909.13     1862.91     49.87 o 
  -2  -5   4     1511.93     1563.52     49.08 o 
  -1  -5   4     9344.67     9654.87    145.43 o 
   0  -5   4      583.23      601.22     22.31 o 
   1  -5   4    14691.75    14430.92    162.16 o 
   2  -5   4     1112.46     1084.72     35.04 o 
   3  -5   4    14779.00    14754.30    100.15 o 
   4  -5   4       70.67       77.61     31.52 o 
   5  -5   4     2804.37     2846.30     52.81 o 
   6  -5   4      497.02      491.81     40.87 o 
   7  -5   4      489.89      525.15     45.93 o 
   8  -5   4     1461.95     1474.18     57.83 o 
   9  -5   4      183.08      195.85     70.37 o 
  10  -5   4      799.06      836.83    121.51 o 
  -9  -4   4      314.66      223.61    166.52 o 
  -8  -4   4     3917.58     3730.93    220.46 o 
  -7  -4   4       55.83      120.79    105.22 o 
  -6  -4   4     1985.89     2091.54     62.47 o 
  -5  -4   4     1783.72     1838.49     65.58 o 
  -4  -4   4     1783.55     1802.73     48.08 o 
  -3  -4   4     6852.79     6929.19    139.12 o 
  -2  -4   4      749.41      782.44     39.85 o 
  -1  -4   4     4259.27     4233.22     45.05 o 
   0  -4   4     3396.93     3380.86     78.81 o 
   1  -4   4       80.61       90.90     22.77 o 
   2  -4   4    10417.86    10183.07     72.88 o 
   3  -4   4     1222.34     1281.92     40.57 o 
   4  -4   4    13236.87    13429.20     95.69 o 
   5  -4   4      817.40      753.40     39.71 o 
   6  -4   4     5554.83     5673.89     80.44 o 
   7  -4   4       15.82       53.83     32.27 o 
   8  -4   4     1221.31     1267.85     92.60 o 
   9  -4   4      632.37      618.46     78.65 o 
  10  -4   4      256.22      313.73    125.74 o 
 -10  -3   4       14.53       25.88    189.69 o 
  -9  -3   4     3503.18     3383.67    192.60 o 
  -8  -3   4      339.41      265.20    135.43 o 
  -7  -3   4     7421.01     7539.30    155.17 o 
  -6  -3   4      529.14      491.95     43.30 o 
  -5  -3   4     6975.75     7113.45     80.74 o 
  -4  -3   4      553.55      546.88     17.10 o 
  -3  -3   4     4293.94     4428.89     59.95 o 
  -2  -3   4     3521.84     3492.53     52.58 o 
  -1  -3   4      348.44      348.36     31.52 o 
   0  -3   4     6655.84     6681.92     97.99 o 
   1  -3   4      178.38      176.87     12.84 o 
   2  -3   4     1625.01     1599.65     31.28 o 
   3  -3   4     4234.07     4253.29     48.06 o 
   4  -3   4       61.05       60.22     24.48 o 
   5  -3   4     9943.54     9969.48     90.80 o 
   6  -3   4      390.58      391.56     35.46 o 
   7  -3   4     7332.64     7532.74    287.34 o 
   8  -3   4       61.42       68.77     70.95 o 
   9  -3   4     2392.53     2333.41    163.11 o 
  10  -3   4      210.65      187.91    122.92 o 
 -10  -2   4      626.91      421.65    193.64 o 
  -9  -2   4      531.87      456.20    143.49 o 
  -8  -2   4     3791.49     3681.31     96.10 o 
  -7  -2   4      188.67      170.65     39.56 o 
  -6  -2   4     9608.40     9618.24     65.66 o 
  -5  -2   4     1174.10     1133.68     24.81 o 
  -4  -2   4    20259.58    20636.29    177.27 o 
  -3  -2   4       35.88       79.18     31.71 o 
  -2  -2   4    10744.61    10669.06    102.42 o 
  -1  -2   4     2505.67     2579.80    101.17 o 
   0  -2   4    10219.51    10767.55    168.21 o 
   1  -2   4     9897.42    10188.34     87.62 o 
   2  -2   4       87.90       77.87     10.85 o 
   3  -2   4     6389.36     6384.97     59.38 o 
   4  -2   4     2375.45     2355.15     85.81 o 
   5  -2   4     1184.05     1119.93     31.85 o 
   6  -2   4     4085.31     4095.02     52.64 o 
   7  -2   4       68.67       90.78     60.24 o 
   8  -2   4     5777.00     6002.62    126.93 o 
   9  -2   4       38.44       45.63     72.58 o 
  10  -2   4     2639.86     2362.83    104.17 o 
 -10  -1   4     2062.06     2141.67    222.08 o 
  -9  -1   4      383.70      340.35    122.26 o 
  -8  -1   4     1937.45     1898.23    112.44 o 
  -7  -1   4     2160.78     2047.17     36.62 o 
  -6  -1   4      159.84      165.94     23.92 o 
  -5  -1   4     8470.34     8453.73     54.74 o 
  -4  -1   4     1927.29     2019.03     24.48 o 
  -3  -1   4    21788.37    21381.73    167.91 o 
  -2  -1   4     2399.75     2391.29     56.67 o 
  -1  -1   4    23923.03    23589.08     93.75 o 
   0  -1   4      509.22      576.08     17.37 o 
   1  -1   4    15379.66    15723.39    150.19 o 
   2  -1   4     2286.97     2291.43     25.96 o 
   3  -1   4     1110.99     1124.20     26.97 o 
   4  -1   4     8094.61     8205.84     63.88 o 
   5  -1   4      813.62      809.20     26.28 o 
   6  -1   4     2040.22     1952.62     71.94 o 
   7  -1   4      886.24      974.95     85.78 o 
   8  -1   4      200.18      241.53     83.51 o 
   9  -1   4     2859.28     2876.62    171.41 o 
  10  -1   4       39.04       39.11     96.02 o 
 -10   0   4     1237.72     1108.90    178.37 o 
  -9   0   4      949.35      991.69     47.95 o 
  -8   0   4      140.52      152.32     31.34 o 
  -7   0   4     3214.84     3157.84     44.16 o 
  -6   0   4      874.33      906.65     31.02 o 
  -5   0   4     2304.76     2277.93     31.59 o 
  -4   0   4     3850.47     3663.41     68.15 o 
  -3   0   4      562.68      582.84     14.40 o 
  -2   0   4    20148.74    19856.77    129.81 o 
  -1   0   4     1114.73     1149.46     21.23 o 
   0   0   4    30001.92    28681.94    424.88 o 
   1   0   4     1955.09     2030.04     59.48 o 
   2   0   4    13481.94    13900.59    223.70 o 
   3   0   4       99.29      118.98     14.72 o 
   4   0   4     4358.08     4548.60     77.20 o 
   5   0   4     2343.37     2271.24     71.26 o 
   6   0   4       34.02       95.07     48.30 o 
   7   0   4     1641.59     1736.47    105.50 o 
   8   0   4      343.17      329.41     74.37 o 
   9   0   4      698.38      660.52     93.17 o 
  10   0   4      601.58      606.07    119.98 o 
 -10   1   4      104.16       75.28     40.82 o 
  -9   1   4     2774.40     2763.19    116.67 o 
  -8   1   4      166.79      193.43     30.76 o 
  -7   1   4     1606.89     1530.46     57.87 o 
  -6   1   4     4127.37     4030.94     70.21 o 
  -5   1   4      199.49      188.26     19.77 o 
  -4   1   4     4068.12     4083.84     56.45 o 
  -3   1   4     1316.37     1375.47     37.48 o 
  -2   1   4     1578.34     1521.60     19.92 o 
  -1   1   4    12283.05    12125.98    221.01 o 
   0   1   4      277.73      274.68     12.33 o 
   1   1   4    21902.76    21732.61    178.68 o 
   2   1   4      981.25      932.60     22.27 o 
   3   1   4    19489.61    20038.01    123.39 o 
   4   1   4       42.90       44.39     91.65 o 
   5   1   4     7586.80     7822.42    122.21 o 
   6   1   4      275.35      341.42     75.48 o 
   7   1   4      573.44      556.98     88.31 o 
   8   1   4     1865.68     1919.03     98.78 o 
   9   1   4      335.24      232.18     90.30 o 
 -11   2   4       13.10       20.25    168.59 o 
 -10   2   4     3949.84     4012.50     63.96 o 
  -9   2   4      504.61      460.00     46.14 o 
  -8   2   4     7020.26     7028.14    150.77 o 
  -7   2   4       13.17       19.79     19.83 o 
  -6   2   4     7300.78     7456.97     99.45 o 
  -5   2   4     1934.71     1922.67     37.18 o 
  -4   2   4      833.18      819.90     26.74 o 
  -3   2   4     7782.34     7802.76     53.81 o 
  -2   2   4     1914.79     1916.78     26.81 o 
  -1   2   4     6342.52     6118.68     49.17 o 
   0   2   4     1963.16     1921.94     32.73 o 
   1   2   4      120.99      122.59     15.51 o 
   2   2   4    12120.10    12403.62    110.29 o 
   3   2   4       55.94       69.11     32.21 o 
   4   2   4    11932.06    12112.63    247.39 o 
   5   2   4      469.45      557.73    173.51 o 
   6   2   4     8179.63     8377.08    277.94 o 
   7   2   4       48.63       44.89     58.55 o 
   8   2   4     2378.65     2237.31    181.30 o 
   9   2   4      870.56      747.18    129.07 o 
 -11   3   4     1518.09     1430.06     77.71 o 
 -10   3   4       30.74       18.67     51.46 o 
  -9   3   4     3451.86     3430.10     58.72 o 
  -8   3   4      162.51      177.64     34.67 o 
  -7   3   4    10310.33    10539.68     80.38 o 
  -6   3   4     1421.71     1380.40     31.28 o 
  -5   3   4    10157.67     9861.77    102.31 o 
  -4   3   4       21.38       46.70     24.04 o 
  -3   3   4     4668.09     4585.66     64.21 o 
  -2   3   4     4060.77     3999.25     54.44 o 
  -1   3   4      688.21      729.23     49.25 o 
   0   3   4     5379.25     5178.20     98.13 o 
   1   3   4      580.29      534.82     15.95 o 
   2   3   4     2775.52     2665.63     59.93 o 
   3   3   4     3862.45     3855.62     71.41 o 
   4   3   4      128.17      151.89     97.56 o 
   5   3   4     5133.55     5179.31    220.67 o 
   6   3   4      125.87       82.53    141.97 o 
   7   3   4     5680.78     5893.39    126.44 o 
   8   3   4       40.15       67.73     90.49 o 
   9   3   4     2247.37     2148.41    148.70 o 
 -12   4   4      541.06      464.73    111.71 o 
 -11   4   4     1906.33     1812.37    103.43 o 
 -10   4   4      963.56      962.11     89.15 o 
  -9   4   4      777.11      705.35     44.87 o 
  -8   4   4     4067.12     4041.27     56.86 o 
  -7   4   4      250.63      222.08     28.06 o 
  -6   4   4     9076.17     9090.17    134.23 o 
  -5   4   4     2167.46     2064.80     42.69 o 
  -4   4   4    15916.43    16033.14    233.66 o 
  -3   4   4      508.40      536.15     24.16 o 
  -2   4   4     9255.11     8913.66     90.10 o 
  -1   4   4       67.62       55.47     15.82 o 
   0   4   4     1447.87     1430.25     32.58 o 
   1   4   4     3965.55     3898.10     67.78 o 
   2   4   4      785.04      849.79     49.25 o 
   3   4   4     3468.50     3263.42    153.25 o 
   4   4   4      899.34      840.69    145.68 o 
   5   4   4     1212.70     1174.98    179.02 o 
   6   4   4     2629.69     2666.31    173.22 o 
   7   4   4      132.30      127.54     75.77 o 
   8   4   4     2891.56     2885.76    302.21 o 
 -11   5   4      626.21      519.05    106.96 o 
 -10   5   4     1511.71     1463.66     75.98 o 
  -9   5   4      571.06      598.82     69.60 o 
  -8   5   4     1975.98     2030.68     71.23 o 
  -7   5   4     1528.12     1537.20     49.46 o 
  -6   5   4      467.45      476.31     29.15 o 
  -5   5   4     4562.51     4563.25     81.35 o 
  -4   5   4      293.71      282.93     24.40 o 
  -3   5   4    15169.66    14987.33     83.38 o 
  -2   5   4     1633.15     1542.42     33.13 o 
  -1   5   4    12924.57    12804.42     87.06 o 
   0   5   4       60.10       73.38     23.64 o 
   1   5   4     5908.46     5721.48     64.50 o 
   2   5   4     1132.35     1069.25     52.01 o 
   3   5   4     1238.72     1075.50    151.22 o 
   4   5   4     2550.70     2308.85    162.08 o 
   5   5   4      478.07      474.30    172.24 o 
   6   5   4     1375.54     1243.65    149.02 o 
   7   5   4      671.01      621.25    101.90 o 
   8   5   4      343.86      318.01    136.31 o 
 -11   6   4       70.13       53.58     72.53 o 
 -10   6   4     1144.20     1128.98     94.31 o 
  -9   6   4      683.34      689.02    107.16 o 
  -8   6   4      615.60      671.91     45.03 o 
  -7   6   4     2281.27     2359.47     48.55 o 
  -6   6   4      371.72      339.94     35.06 o 
  -5   6   4     1200.08     1192.97     34.06 o 
  -4   6   4     1731.97     1752.41     35.55 o 
  -3   6   4      167.57      152.46     23.11 o 
  -2   6   4     6280.91     6278.26    115.50 o 
  -1   6   4     1344.99     1225.03     34.55 o 
   0   6   4    11429.37    11522.83    130.32 o 
   1   6   4      287.38      262.45     33.12 o 
   2   6   4     5950.36     6059.61     97.72 o 
   3   6   4       22.18        0.00    103.55 o 
   4   6   4     2555.45     2412.29    178.06 o 
 -11   7   4     2154.24     2237.64    142.71 o 
 -10   7   4        9.39       31.00     66.50 o 
  -9   7   4     2210.83     2406.89    143.17 o 
  -8   7   4       94.50       64.66     55.38 o 
  -7   7   4     1810.48     1719.18     43.61 o 
  -6   7   4     2677.72     2612.90     47.60 o 
  -5   7   4     1004.87      975.53     34.78 o 
  -4   7   4     2777.89     2708.81     56.43 o 
  -3   7   4     1021.24     1013.14     35.68 o 
  -2   7   4     2449.05     2395.54     63.12 o 
  -1   7   4     3289.35     3293.91     76.24 o 
   0   7   4       17.89       21.07     26.47 o 
   1   7   4     6250.99     6372.69     89.36 o 
 -11   8   4       24.71      118.53     95.15 o 
 -10   8   4     2915.05     2905.99    167.87 o 
  -9   8   4       19.64       43.24     65.05 o 
  -8   8   4     3991.49     4117.31    166.69 o 
  -7   8   4       44.22       23.88     30.89 o 
  -6   8   4     4173.32     4165.80     59.69 o 
  -5   8   4      933.35      919.14     42.67 o 
  -4   8   4     1379.11     1380.82     48.47 o 
  -3   8   4     1992.10     2034.42     49.21 o 
  -2   8   4      839.25      857.23     44.19 o 
  -1   8   4     3204.28     3191.14     64.02 o 
   0   8   4      888.82      841.48     47.35 o 
   1   8   4      436.20      528.71     84.49 o 
 -10   9   4      163.17      109.01     83.78 o 
  -9   9   4     1714.73     1796.88    123.46 o 
  -8   9   4       11.02        7.31     62.99 o 
  -7   9   4     4986.28     4832.53    125.08 o 
  -6   9   4       12.65       40.75     35.73 o 
  -5   9   4     4040.03     4104.55     82.56 o 
  -4   9   4       13.76       34.55     35.41 o 
  -3   9   4     2200.68     2234.69     59.79 o 
  -2   9   4      900.26      942.31     52.10 o 
  -1   9   4      597.17      597.18     53.09 o 
   0   9   4      875.43      992.62     97.90 o 
   1   9   4       79.85      114.35     61.22 o 
  -9  10   4      307.38      308.52    111.46 o 
  -8  10   4      884.14      911.33     99.46 o 
  -7  10   4       60.64       61.06     63.92 o 
  -6  10   4     2672.35     2584.38     69.95 o 
  -5  10   4       79.11       88.23     42.01 o 
  -4  10   4     2966.14     2942.36     70.87 o 
  -3  10   4       74.16       54.85     39.81 o 
  -2  10   4     3261.35     3108.91     73.99 o 
  -1  10   4      182.53      185.23     85.44 o 
   0  10   4      939.56      981.61    110.57 o 
   1  10   4      519.25      540.48     99.43 o 
  -9  11   4       96.50       97.21    108.42 o 
  -8  11   4      904.42     1079.90    127.82 o 
  -7  11   4      787.46      824.27    105.65 o 
  -6  11   4      333.26      319.19     90.54 o 
  -5  11   4     1186.90     1200.02     76.85 o 
  -4  11   4       53.67       53.37     47.82 o 
  -3  11   4     3169.32     3273.07    118.73 o 
  -2  11   4        7.60       42.86     69.46 o 
  -1  11   4     2571.34     2570.69    128.68 o 
   0  11   4       10.57       32.27     74.11 o 
   1  11   4     1734.15     1628.83     91.16 o 
  -7  12   4      746.48      781.19    121.16 o 
  -6  12   4      313.22      300.80    115.76 o 
  -5  12   4      540.00      514.18    112.60 o 
  -4  12   4      791.33      762.79    108.52 o 
  -3  12   4      562.44      454.69    102.02 o 
  -2  12   4     2008.43     1958.36    148.39 o 
  -1  12   4       43.55       31.05    110.62 o 
   0  12   4     1789.43     2065.82    162.45 o 
  -4  13   4      667.52      742.76    118.50 o 
   1 -13   5      614.30      634.70    135.79 o 
   2 -13   5      428.27      403.13    132.41 o 
   3 -13   5      309.79      317.03    122.32 o 
  -2 -12   5       45.09       54.33     92.52 o 
  -1 -12   5      726.90      679.26    108.17 o 
   0 -12   5      254.75      220.82    104.33 o 
   1 -12   5      273.19      261.57    105.37 o 
   2 -12   5     1163.38     1244.43    141.42 o 
   3 -12   5      149.58      146.69     96.53 o 
   4 -12   5      576.19      606.62    136.87 o 
   5 -12   5      517.80      497.22     72.69 o 
  -3 -11   5       28.71       20.87     82.03 o 
  -2 -11   5     2221.06     2364.85    115.44 o 
  -1 -11   5       62.17       41.70     67.15 o 
   0 -11   5     1793.12     1908.59    114.31 o 
   1 -11   5       94.28       88.51     73.88 o 
   2 -11   5     1179.55     1170.91    123.51 o 
   3 -11   5     1013.23      921.73    115.21 o 
   4 -11   5      160.82      118.04     50.05 o 
   5 -11   5     1315.51     1154.38     61.33 o 
   6 -11   5      512.32      483.32     60.72 o 
   7 -11   5      617.28      593.49     73.81 o 
  -3 -10   5     1412.64     1495.52    111.44 o 
  -2 -10   5       15.30        4.32     58.52 o 
  -1 -10   5     2979.70     2990.96    111.12 o 
   0 -10   5       60.99       24.72     67.58 o 
   1 -10   5     3949.05     4113.78    126.46 o 
   2 -10   5       53.40       25.75     62.34 o 
   3 -10   5     2151.10     2286.46     64.19 o 
   4 -10   5      301.59      307.05     57.53 o 
   5 -10   5      530.42      493.71     75.28 o 
   6 -10   5     1226.42     1247.52     81.31 o 
   7 -10   5      238.73      253.05     65.48 o 
   8 -10   5      824.34      749.59     74.58 o 
  -4  -9   5      243.07      233.46     73.83 o 
  -3  -9   5     1512.52     1589.72    102.85 o 
  -2  -9   5     1214.99     1205.12     92.00 o 
  -1  -9   5      395.21      381.07     67.38 o 
   0  -9   5     3748.82     3947.26    118.98 o 
   1  -9   5       35.27       41.34     58.17 o 
   2  -9   5     5749.68     5926.26     82.34 o 
   3  -9   5      192.58      181.52     37.80 o 
   4  -9   5     4162.58     4253.85     77.06 o 
   5  -9   5       13.61       16.75     45.38 o 
   6  -9   5     1393.45     1417.17     73.43 o 
   7  -9   5      529.30      468.44     82.51 o 
   8  -9   5      269.93      282.26     62.67 o 
  -5  -8   5     1385.06     1425.91     96.89 o 
  -4  -8   5      921.79      852.53     67.64 o 
  -3  -8   5      359.03      340.83     74.50 o 
  -2  -8   5     2468.00     2400.01     91.98 o 
  -1  -8   5      471.01      541.26     72.33 o 
   0  -8   5     1196.90     1329.25     88.79 o 
   1  -8   5     1604.53     1584.45     41.72 o 
   2  -8   5      172.86      184.59     39.33 o 
   3  -8   5     4455.59     4489.90    119.52 o 
   4  -8   5      141.92      122.55     35.64 o 
   5  -8   5     4651.04     4934.75    202.84 o 
   6  -8   5      212.24      175.82     48.29 o 
   7  -8   5     2762.86     2969.82    109.83 o 
   8  -8   5      200.72      165.31     55.47 o 
   9  -8   5      758.38      716.42     83.54 o 
  -5  -7   5      137.60       95.65     58.86 o 
  -4  -7   5     2811.39     2926.52     94.72 o 
  -3  -7   5      231.20      217.05     52.26 o 
  -2  -7   5     1111.71     1118.52     73.14 o 
  -1  -7   5     1368.30     1393.64     57.77 o 
   0  -7   5       33.88       36.85     23.71 o 
   1  -7   5     2092.08     2136.14     44.17 o 
   2  -7   5      597.22      616.11     35.55 o 
   3  -7   5      980.58     1017.14     41.04 o 
   4  -7   5     1964.37     1941.01     53.91 o 
   5  -7   5       12.04       26.17     31.22 o 
   6  -7   5     3493.75     3591.64     73.19 o 
   7  -7   5      289.37      259.94     58.82 o 
   8  -7   5     3356.48     3365.59     72.60 o 
   9  -7   5        6.73       21.14     73.92 o 
  -6  -6   5       11.59       16.48     58.60 o 
  -5  -6   5     6207.92     6292.54     91.61 o 
  -4  -6   5     1208.54     1120.60     60.28 o 
  -3  -6   5     7577.33     7352.93    184.98 o 
  -2  -6   5       33.45       25.00     38.23 o 
  -1  -6   5     2941.70     2948.35    179.16 o 
   0  -6   5       50.84       46.29     18.49 o 
   1  -6   5      399.35      369.05     28.59 o 
   2  -6   5     4362.42     4477.31    109.03 o 
   3  -6   5      757.92      772.67     36.96 o 
   4  -6   5     2510.24     2524.13     50.33 o 
   5  -6   5      924.47      874.36     44.15 o 
   6  -6   5     1133.29     1114.49     53.30 o 
   7  -6   5     2992.19     3053.00     89.36 o 
   8  -6   5       15.04       28.70     43.40 o 
   9  -6   5     2662.26     2606.25     97.22 o 
  -8  -5   5      536.68      400.93    142.24 o 
  -7  -5   5     1459.44     1332.17    137.79 o 
  -6  -5   5     1389.81     1293.05     65.00 o 
  -5  -5   5      270.27      254.98     51.90 o 
  -4  -5   5     7702.50     7909.02     92.56 o 
  -3  -5   5      223.33      196.34     40.24 o 
  -2  -5   5    16326.49    16460.95    146.76 o 
  -1  -5   5      688.50      630.36     20.13 o 
   0  -5   5     8617.33     8971.32    187.25 o 
   1  -5   5       33.01       34.98     18.33 o 
   2  -5   5     4407.08     4390.36     37.56 o 
   3  -5   5     2395.13     2362.90     52.71 o 
   4  -5   5      512.12      502.17     36.12 o 
   5  -5   5     2870.09     2888.23     84.72 o 
   6  -5   5      731.37      731.25     47.73 o 
   7  -5   5     2523.93     2585.00     61.46 o 
   8  -5   5      876.93      830.12     91.12 o 
   9  -5   5       87.54       98.35     85.67 o 
  10  -5   5     1550.69     1444.45    128.03 o 
  -9  -4   5      761.13      546.09    194.38 o 
  -8  -4   5     1146.83      955.56    139.25 o 
  -7  -4   5      505.02      522.28     57.82 o 
  -6  -4   5     1909.74     1949.22     68.72 o 
  -5  -4   5      244.90      239.04     51.10 o 
  -4  -4   5     2057.09     2122.58     85.29 o 
  -3  -4   5     6184.96     6108.42    136.89 o 
  -2  -4   5       77.80       68.03     29.44 o 
  -1  -4   5    14372.19    14651.29    134.53 o 
   0  -4   5     1793.25     1873.91     32.03 o 
   1  -4   5    16613.18    16730.76    133.82 o 
   2  -4   5      310.66      290.13     16.99 o 
   3  -4   5     7151.78     7187.08    181.50 o 
   4  -4   5       21.00       18.37     23.76 o 
   5  -4   5     1354.40     1353.82     45.21 o 
   6  -4   5     2376.14     2429.55     71.96 o 
   7  -4   5      516.02      557.29     77.80 o 
   8  -4   5     1365.59     1342.53    123.52 o 
   9  -4   5       74.13       77.39     80.60 o 
  10  -4   5      531.07      474.15    134.09 o 
 -10  -3   5     2852.33     2922.56    248.97 o 
  -9  -3   5       14.64       44.56    152.56 o 
  -8  -3   5     3510.20     3562.07     83.98 o 
  -7  -3   5      574.43      580.11     52.88 o 
  -6  -3   5     1356.17     1303.46     57.12 o 
  -5  -3   5     3277.68     3194.67     64.01 o 
  -4  -3   5      788.23      759.46     40.61 o 
  -3  -3   5     6505.92     6456.58     91.29 o 
  -2  -3   5     1956.03     1930.86     53.28 o 
  -1  -3   5     1577.99     1613.97     57.90 o 
   0  -3   5     9489.41     9548.07    124.04 o 
   1  -3   5      693.57      689.07     18.48 o 
   2  -3   5    13954.90    14129.29    126.70 o 
   3  -3   5     2001.83     2017.11     25.63 o 
   4  -3   5     6810.90     6913.92    109.84 o 
   5  -3   5      841.14      779.27     36.71 o 
   6  -3   5     3491.43     3488.61     82.65 o 
   7  -3   5      623.80      517.29     78.49 o 
   8  -3   5      647.79      581.68     75.41 o 
   9  -3   5      940.91      957.36     88.73 o 
  10  -3   5      223.80      252.72     95.78 o 
 -10  -2   5       24.16       78.41    156.65 o 
  -9  -2   5     5297.64     5295.64    241.64 o 
  -8  -2   5       60.38       55.52     41.72 o 
  -7  -2   5     7656.41     7733.50    102.23 o 
  -6  -2   5       15.45       26.35     32.87 o 
  -5  -2   5     4891.71     4999.54    123.53 o 
  -4  -2   5     2073.26     1989.58     47.43 o 
  -3  -2   5     1690.73     1700.31     45.15 o 
  -2  -2   5     6548.39     6452.89     72.39 o 
  -1  -2   5      266.54      266.02     12.65 o 
   0  -2   5     7958.05     8045.60    120.64 o 
   1  -2   5     5501.88     5537.39     43.91 o 
   2  -2   5      241.66      239.15     16.27 o 
   3  -2   5     8277.18     8394.22    128.26 o 
   4  -2   5      682.81      637.51     24.61 o 
   5  -2   5     8124.55     8328.34     89.56 o 
   6  -2   5      617.95      601.44     73.08 o 
   7  -2   5     4762.21     4926.47    120.44 o 
   8  -2   5       25.32       36.03     63.59 o 
   9  -2   5     1602.10     1569.39    116.72 o 
  10  -2   5      653.16      571.98    115.60 o 
 -10  -1   5     1639.84     1760.73    238.19 o 
  -9  -1   5       52.46       63.91     48.88 o 
  -8  -1   5     5141.11     5334.74     91.20 o 
  -7  -1   5      253.23      277.18     49.20 o 
  -6  -1   5    13838.45    14185.85    144.91 o 
  -5  -1   5      328.94      325.32     24.38 o 
  -4  -1   5    10621.18    10774.29    159.15 o 
  -3  -1   5       82.02       91.68     10.10 o 
  -2  -1   5     4135.43     4029.83     65.38 o 
  -1  -1   5     2543.32     2465.73     36.85 o 
   0  -1   5       49.82       53.12     16.51 o 
   1  -1   5     7394.82     7680.44    118.96 o 
   2  -1   5      874.93      905.46     35.67 o 
   3  -1   5     2639.66     2687.81     47.77 o 
   4  -1   5     3609.52     3779.83    124.85 o 
   5  -1   5       25.30       20.58     52.34 o 
   6  -1   5     5329.44     5397.36    156.81 o 
   7  -1   5      156.35      167.13     79.81 o 
   8  -1   5     4309.58     4530.11    132.45 o 
   9  -1   5       35.32        0.00     85.62 o 
 -10   0   5     1085.10      958.61    171.45 o 
  -9   0   5      634.56      612.68     61.26 o 
  -8   0   5      293.35      315.53     48.69 o 
  -7   0   5     3476.04     3464.48     88.01 o 
  -6   0   5       12.58       26.20     16.46 o 
  -5   0   5    16215.73    16425.48     81.99 o 
  -4   0   5     1163.69     1127.04     19.62 o 
  -3   0   5    19124.41    19064.60    168.36 o 
  -2   0   5      592.33      587.97     16.95 o 
  -1   0   5    15501.88    15588.65    170.50 o 
   0   0   5      441.87      532.38     36.92 o 
   1   0   5     2258.06     2271.92     34.13 o 
   2   0   5     6181.83     6320.56    129.64 o 
   3   0   5      914.48      958.80     29.58 o 
   4   0   5     5256.81     5402.48     83.38 o 
   5   0   5      962.95      825.40     63.99 o 
   6   0   5      483.99      544.07    110.15 o 
   7   0   5     1981.21     1915.40    197.24 o 
   8   0   5       12.77       33.96     78.96 o 
   9   0   5     2157.28     2020.84    114.38 o 
 -11   1   5      620.09      624.98    106.05 o 
 -10   1   5      554.65      447.99     53.29 o 
  -9   1   5     1867.68     1872.77     93.47 o 
  -8   1   5      290.41      304.89     27.07 o 
  -7   1   5     2158.50     2184.71     44.99 o 
  -6   1   5     2686.35     2700.77     37.15 o 
  -5   1   5      699.37      715.63     27.18 o 
  -4   1   5     9509.37     9678.80     87.05 o 
  -3   1   5      153.05      127.23     13.78 o 
  -2   1   5    30392.23    29377.96    250.35 o 
  -1   1   5     1057.51     1037.86     20.11 o 
   0   1   5    17421.24    17087.85    134.07 o 
   1   1   5      380.02      387.67     19.73 o 
   2   1   5     9271.02     9352.24    132.67 o 
   3   1   5     2679.06     2842.39    116.43 o 
   4   1   5     1095.48     1176.68    102.15 o 
   5   1   5     3595.77     3494.22    163.76 o 
   6   1   5      630.29      609.73     79.78 o 
   7   1   5     1655.98     1604.41     98.00 o 
   8   1   5      685.85      625.73     73.76 o 
   9   1   5      147.96      109.49    105.51 o 
 -11   2   5     2520.23     2393.88     92.87 o 
 -10   2   5       15.64       16.71     39.37 o 
  -9   2   5     1402.72     1435.26     45.50 o 
  -8   2   5     1067.60     1167.55     44.31 o 
  -7   2   5      168.41      167.78     32.91 o 
  -6   2   5     2803.88     2878.45     63.00 o 
  -5   2   5      821.84      831.67     24.08 o 
  -4   2   5     2811.96     2816.03     40.60 o 
  -3   2   5     5801.86     5862.48     65.78 o 
  -2   2   5     1773.09     1913.02     37.45 o 
  -1   2   5    19419.58    19160.92     77.09 o 
   0   2   5     1475.13     1428.86     23.76 o 
   1   2   5    14805.82    15254.97    101.64 o 
   2   2   5      969.69      928.94     23.09 o 
   3   2   5    11097.84    11447.66    115.67 o 
   4   2   5       38.00       87.42    114.67 o 
   5   2   5      995.97      991.92    175.42 o 
   6   2   5     1364.47     1368.72     87.04 o 
   7   2   5      656.88      695.11     91.80 o 
   8   2   5     1147.26     1130.94    106.28 o 
   9   2   5      109.08      108.29    130.85 o 
 -11   3   5       88.11       82.06     70.72 o 
 -10   3   5     3646.15     3674.28     69.99 o 
  -9   3   5      195.33      163.21     36.57 o 
  -8   3   5     4973.09     5102.34     65.67 o 
  -7   3   5      161.81      153.07     27.17 o 
  -6   3   5      431.82      431.00     25.78 o 
  -5   3   5     1251.66     1273.80     32.20 o 
  -4   3   5      373.21      397.19     34.53 o 
  -3   3   5     4711.73     4574.28     46.33 o 
  -2   3   5     1483.83     1423.75     30.68 o 
  -1   3   5     2245.15     2211.39     37.13 o 
   0   3   5     6049.34     6058.61     46.45 o 
   1   3   5       30.80       45.46     16.48 o 
   2   3   5    12096.10    12403.01    246.01 o 
   3   3   5      622.89      558.01     73.39 o 
   4   3   5     7793.98     8046.24    218.39 o 
   5   3   5      467.43      377.35    155.45 o 
   6   3   5     3266.17     3279.67    294.00 o 
   7   3   5      507.62      454.94     75.18 o 
   8   3   5      639.95      688.16    103.59 o 
 -11   4   5     1347.43     1478.68    105.45 o 
 -10   4   5       11.67       26.17     61.59 o 
  -9   4   5     5931.73     6089.29     75.74 o 
  -8   4   5      103.46       98.61     31.50 o 
  -7   4   5     9779.50    10236.02     88.17 o 
  -6   4   5       75.67       79.40     27.05 o 
  -5   4   5     4446.13     4383.60     54.22 o 
  -4   4   5     1130.91     1104.49     31.26 o 
  -3   4   5     2010.17     2040.72     35.70 o 
  -2   4   5     4044.54     3966.88     87.16 o 
  -1   4   5      704.19      727.31     29.00 o 
   0   4   5     4752.89     4828.21    133.55 o 
   1   4   5     2682.70     2551.95     92.07 o 
   2   4   5     1512.36     1477.73     50.44 o 
   3   4   5     5139.58     5234.88    134.45 o 
   4   4   5      109.70      102.65    114.68 o 
   5   4   5     5179.87     5308.41    254.79 o 
   6   4   5       61.74       63.17    163.81 o 
   7   4   5     4454.85     4685.08    194.81 o 
   8   4   5       46.44       71.26    131.63 o 
 -11   5   5      455.42      464.39     88.39 o 
 -10   5   5      819.58      886.86     88.70 o 
  -9   5   5      394.66      350.03     42.83 o 
  -8   5   5     5106.41     5167.02     68.13 o 
  -7   5   5      216.76      201.52     37.83 o 
  -6   5   5     8660.90     8850.61     74.96 o 
  -5   5   5      571.23      526.30     30.39 o 
  -4   5   5     9897.58     9741.21    129.11 o 
  -3   5   5       15.86       25.56     19.78 o 
  -2   5   5     2319.50     2327.23     42.74 o 
  -1   5   5     1105.21     1093.60     34.71 o 
   0   5   5     1816.24     1810.49     59.48 o 
   1   5   5     4946.69     4880.73     71.04 o 
   2   5   5      876.25      813.89     52.70 o 
   3   5   5     2572.06     2328.32    177.06 o 
   4   5   5     2032.87     1919.53    214.65 o 
   5   5   5      309.11      206.43    177.95 o 
   6   5   5     2655.59     2487.84    192.08 o 
   7   5   5       12.53        0.00     91.94 o 
 -11   6   5      276.92      240.78     76.98 o 
 -10   6   5     1149.94     1190.86     79.80 o 
  -9   6   5      540.39      449.28     66.76 o 
  -8   6   5      943.43      895.18     73.06 o 
  -7   6   5     2119.81     2151.01     47.37 o 
  -6   6   5       26.90       20.92     22.82 o 
  -5   6   5     7547.02     7581.77     70.67 o 
  -4   6   5      524.45      476.07     30.43 o 
  -3   6   5     9108.12     9164.09     80.98 o 
  -2   6   5      998.01      938.64     37.30 o 
  -1   6   5     3506.15     3594.39     57.03 o 
   0   6   5       52.18       71.62     30.41 o 
   1   6   5     2232.01     2217.67     50.78 o 
   2   6   5     1402.88     1266.35     61.27 o 
   3   6   5      426.39      400.01    160.57 o 
   4   6   5     2296.93     2076.89    188.57 o 
 -11   7   5      167.34      164.58     94.11 o 
 -10   7   5      786.67      865.20    102.65 o 
  -9   7   5     1137.86     1162.03    108.13 o 
  -8   7   5      135.70      132.90     34.80 o 
  -7   7   5      809.18      850.37     42.79 o 
  -6   7   5      676.63      664.69     41.91 o 
  -5   7   5     1044.59      965.10     37.50 o 
  -4   7   5     4133.57     4088.40     55.84 o 
  -3   7   5      109.05       90.55     29.39 o 
  -2   7   5     7871.78     7867.27     83.19 o 
  -1   7   5      192.52      186.80     34.94 o 
   0   7   5     6466.31     6475.38    106.19 o 
   1   7   5       30.95       47.04     34.15 o 
 -10   8   5       51.56      112.61     91.51 o 
  -9   8   5     1634.23     1660.30     92.45 o 
  -8   8   5      476.60      532.69     83.99 o 
  -7   8   5      343.93      345.25     46.37 o 
  -6   8   5     1125.41     1192.61     66.53 o 
  -5   8   5      357.35      361.37     49.18 o 
  -4   8   5     1734.43     1666.96     50.89 o 
  -3   8   5     1306.98     1231.50     47.96 o 
  -2   8   5      230.96      278.12     38.01 o 
  -1   8   5     4436.69     4430.79     77.91 o 
   0   8   5       45.57       54.61     36.29 o 
   1   8   5     4344.13     4396.64     83.16 o 
 -10   9   5     1903.51     2068.44    124.42 o 
  -9   9   5        7.04       71.81     93.27 o 
  -8   9   5     2388.76     2552.35    120.73 o 
  -7   9   5       75.76       92.71     47.64 o 
  -6   9   5     1255.87     1245.43     62.75 o 
  -5   9   5      864.68      894.52     56.48 o 
  -4   9   5      401.46      361.06     41.00 o 
  -3   9   5     1799.04     1763.97     65.91 o 
  -2   9   5      753.42      707.40     60.82 o 
  -1   9   5     1200.86     1137.59     61.53 o 
   0   9   5     1353.52     1276.15    129.62 o 
   1   9   5       18.26       41.17     67.90 o 
  -9  10   5     2386.24     2321.59    120.40 o 
  -8  10   5      130.57       94.61     72.26 o 
  -7  10   5     3324.35     3632.03    131.84 o 
  -6  10   5       16.90       16.71     44.25 o 
  -5  10   5     2040.57     2039.86     70.59 o 
  -4  10   5      274.32      283.21     57.95 o 
  -3  10   5      700.25      721.84     64.75 o 
  -2  10   5      787.43      804.79     65.96 o 
  -1  10   5      314.17      289.32     61.54 o 
   0  10   5     1179.29     1217.55    118.93 o 
   1  10   5      489.04      532.20    116.09 o 
  -8  11   5     1939.95     1848.45    104.27 o 
  -7  11   5      228.57      204.09     95.90 o 
  -6  11   5     2424.07     2294.16    116.38 o 
  -5  11   5       25.03       31.74     44.40 o 
  -4  11   5     2800.14     2935.50     86.02 o 
  -3  11   5       57.17       55.58     52.71 o 
  -2  11   5      960.65      941.32     75.50 o 
  -1  11   5      117.47      112.61     92.64 o 
   0  11   5      301.31      326.28     97.10 o 
  -6  12   5       61.26       43.39     82.63 o 
  -5  12   5     1148.27     1118.05     79.23 o 
  -4  12   5       11.14        9.78     57.73 o 
  -3  12   5     1901.72     1826.21    103.93 o 
  -2  12   5       52.02       70.32    112.43 o 
  -1  12   5     1024.97      949.14    115.49 o 
  -1 -12   6      873.44      880.52    151.54 o 
   0 -12   6      305.14      212.06     81.64 o 
   1 -12   6      722.62      652.02    107.75 o 
   2 -12   6     1040.67      949.84    113.88 o 
   3 -12   6      104.79       68.04    109.96 o 
   4 -12   6     1181.32     1196.64    113.35 o 
  -3 -11   6     1412.66     1438.70    111.83 o 
  -2 -11   6       97.70       76.90     85.09 o 
  -1 -11   6      373.53      388.99    100.78 o 
   0 -11   6      954.61     1063.75    125.01 o 
   1 -11   6      117.61      105.06     74.29 o 
   2 -11   6      907.46      773.56     76.93 o 
   3 -11   6      405.35      388.03    107.04 o 
   4 -11   6      389.76      412.50    106.45 o 
   5 -11   6      877.27      821.46     72.03 o 
   6 -11   6       41.28       54.39     70.05 o 
  -4 -10   6     2982.07     2701.24     94.56 o 
  -3 -10   6       27.01       40.93     74.51 o 
  -2 -10   6     2355.72     2611.48    109.57 o 
  -1 -10   6       17.39       20.81     64.78 o 
   0 -10   6     1801.12     2044.55    113.62 o 
   1 -10   6      551.39      557.77    100.89 o 
   2 -10   6      105.09      126.93     99.26 o 
   3 -10   6      928.49      975.07    120.85 o 
   4 -10   6      247.52      191.79     49.96 o 
   5 -10   6      985.09      992.36     64.95 o 
   6 -10   6      358.35      360.09     70.42 o 
   7 -10   6      141.75      169.71     73.64 o 
  -4  -9   6       64.96       78.47     73.39 o 
  -3  -9   6     2415.47     2512.87    121.15 o 
  -2  -9   6       99.18       79.09     72.05 o 
  -1  -9   6     4934.24     4923.45    126.59 o 
   0  -9   6       32.96       53.59     72.81 o 
   1  -9   6     4415.58     4774.72    131.11 o 
   2  -9   6       69.52       66.88     62.92 o 
   3  -9   6     1152.95     1240.49     57.95 o 
   4  -9   6     1345.28     1346.90     81.22 o 
   5  -9   6      469.28      457.39     59.14 o 
   6  -9   6     1264.78     1327.81     81.78 o 
   7  -9   6      211.91      161.33     57.07 o 
   8  -9   6      589.96      614.74     80.98 o 
  -5  -8   6     1094.78     1076.55    100.59 o 
  -4  -8   6      376.45      347.35     83.54 o 
  -3  -8   6      584.92      593.05     91.83 o 
  -2  -8   6     1834.54     1821.83     94.19 o 
  -1  -8   6      101.10      138.30     62.07 o 
   0  -8   6     6925.93     7186.31    148.93 o 
   1  -8   6      136.06      128.47     56.14 o 
   2  -8   6     5880.97     6141.83     79.12 o 
   3  -8   6       92.91       78.52     32.77 o 
   4  -8   6     3458.61     3478.17    100.26 o 
   5  -8   6      391.99      347.64     56.53 o 
   6  -8   6      470.33      482.84     61.86 o 
   7  -8   6      772.08      715.99     69.20 o 
   8  -8   6      285.71      245.07     62.82 o 
  -6  -7   6      426.19      334.13     72.10 o 
  -5  -7   6      533.66      453.35     68.53 o 
  -4  -7   6     1237.10     1291.69     94.58 o 
  -3  -7   6      240.29      292.95     76.02 o 
  -2  -7   6     2167.48     2307.33     98.82 o 
  -1  -7   6      948.96      883.21     64.94 o 
   0  -7   6      902.12      883.46     54.20 o 
   1  -7   6     4588.49     4795.62     91.44 o 
   2  -7   6       16.38       41.15     31.40 o 
   3  -7   6     6731.97     6766.91     79.54 o 
   4  -7   6      314.42      276.42     37.88 o 
   5  -7   6     4922.08     4902.56     77.79 o 
   6  -7   6       11.74       12.20     42.12 o 
   7  -7   6     1070.42     1060.98     67.20 o 
   8  -7   6      297.30      270.24     58.12 o 
   9  -7   6      332.10      296.42    110.93 o 
  -6  -6   6     4801.99     5053.83    105.95 o 
  -5  -6   6      243.75      189.06     59.82 o 
  -4  -6   6     2583.16     2430.34     73.59 o 
  -3  -6   6      935.71      926.55     65.63 o 
  -2  -6   6      536.77      572.48     75.92 o 
  -1  -6   6     2861.98     2995.94     78.48 o 
   0  -6   6      147.50      179.09     56.90 o 
   1  -6   6     2033.95     2000.27     37.92 o 
   2  -6   6     1729.96     1735.85     41.37 o 
   3  -6   6      352.81      388.25     35.94 o 
   4  -6   6     4556.58     4608.60     98.50 o 
   5  -6   6      171.56      171.32     39.66 o 
   6  -6   6     5515.53     5469.81     84.58 o 
   7  -6   6       33.97       45.36     42.55 o 
   8  -6   6     2480.01     2288.85    111.70 o 
   9  -6   6       71.94       70.63     86.27 o 
  -8  -5   6      109.49      115.13    160.88 o 
  -7  -5   6     4310.09     4198.17    159.23 o 
  -6  -5   6      496.91      432.48     68.47 o 
  -5  -5   6     7208.02     7334.91    103.64 o 
  -4  -5   6       65.69       73.55     47.18 o 
  -3  -5   6     6252.49     6364.04     86.57 o 
  -2  -5   6       19.97      110.08     65.16 o 
  -1  -5   6     1382.92     1419.17     89.89 o 
   0  -5   6     1888.98     1895.27     32.01 o 
   1  -5   6      332.83      345.40     19.72 o 
   2  -5   6     3626.12     3545.98     56.65 o 
   3  -5   6      304.29      303.79     32.55 o 
   4  -5   6     1427.42     1442.89     48.21 o 
   5  -5   6     2311.39     2358.96     55.04 o 
   6  -5   6       87.27       84.02     37.70 o 
   7  -5   6     3949.91     4102.67     87.01 o 
   8  -5   6       53.77       42.32     76.64 o 
   9  -5   6     2628.35     2515.62    105.12 o 
  -9  -4   6     1206.56     1067.20    195.44 o 
  -8  -4   6      621.78      586.79     77.37 o 
  -7  -4   6      347.17      323.43     60.96 o 
  -6  -4   6     2280.86     2364.67     92.98 o 
  -5  -4   6      353.20      323.35     51.83 o 
  -4  -4   6     9531.74     9366.89    118.68 o 
  -3  -4   6     1060.85     1033.32     55.80 o 
  -2  -4   6     8446.26     8397.87    240.73 o 
  -1  -4   6     1198.96     1159.01     53.02 o 
   0  -4   6     5602.57     5602.09     68.28 o 
   1  -4   6      426.26      433.34     18.89 o 
   2  -4   6     1301.90     1305.50     23.54 o 
   3  -4   6     2673.60     2611.78     71.23 o 
   4  -4   6      164.07      149.22     34.23 o 
   5  -4   6     3414.35     3413.62     91.99 o 
   6  -4   6     1117.12     1115.64     50.79 o 
   7  -4   6      773.48      850.48     86.22 o 
   8  -4   6     1709.97     1796.70    112.55 o 
   9  -4   6        9.78       12.77    104.99 o 
  -9  -3   6      713.68      588.98    170.97 o 
  -8  -3   6     2028.45     1917.61     82.41 o 
  -7  -3   6      166.11      162.26     53.12 o 
  -6  -3   6     1338.63     1324.74     61.55 o 
  -5  -3   6     1814.79     1732.70     55.89 o 
  -4  -3   6      816.63      829.39     50.99 o 
  -3  -3   6    10063.46     9827.43    124.07 o 
  -2  -3   6     1068.41     1038.08     50.26 o 
  -1  -3   6    14759.88    15254.24    139.61 o 
   0  -3   6      156.66      124.27     13.30 o 
   1  -3   6    15444.55    15238.33    174.99 o 
   2  -3   6      172.96      167.45     17.52 o 
   3  -3   6     3791.33     3886.97     38.85 o 
   4  -3   6     1556.85     1550.12     51.13 o 
   5  -3   6      922.03      888.42     51.34 o 
   6  -3   6     2610.50     2662.14     88.81 o 
   7  -3   6      160.32      136.35     70.11 o 
   8  -3   6     1248.49     1108.93     85.20 o 
   9  -3   6      720.99      815.55    136.31 o 
 -10  -2   6     3338.41     3036.99    226.15 o 
  -9  -2   6      188.79      179.17     59.27 o 
  -8  -2   6     2115.09     2233.46    136.94 o 
  -7  -2   6     1603.51     1581.89     59.54 o 
  -6  -2   6      466.70      498.79     50.78 o 
  -5  -2   6     4075.52     4053.58     80.23 o 
  -4  -2   6      975.49      934.65     46.93 o 
  -3  -2   6     3147.44     3090.30     59.55 o 
  -2  -2   6     4137.19     3987.19     69.96 o 
  -1  -2   6       34.83       49.33     13.86 o 
   0  -2   6    16278.64    16580.73    170.60 o 
   1  -2   6       75.20       60.70     14.81 o 
   2  -2   6    13131.88    13572.37    174.62 o 
   3  -2   6     1354.93     1289.18     28.28 o 
   4  -2   6     8354.42     8592.65    107.36 o 
   5  -2   6      336.88      333.33     35.65 o 
   6  -2   6     1574.54     1539.79     78.05 o 
   7  -2   6      697.38      729.55     99.47 o 
   8  -2   6      141.24      106.42     87.19 o 
   9  -2   6     1488.86     1343.46    104.65 o 
 -10  -1   6       32.96       65.28    157.15 o 
  -9  -1   6     5534.53     5536.50    126.64 o 
  -8  -1   6      116.45      105.41     48.49 o 
  -7  -1   6     5022.23     4975.55     92.49 o 
  -6  -1   6      732.84      716.58     48.38 o 
  -5  -1   6     3122.33     3189.82    143.78 o 
  -4  -1   6     4405.48     4427.82     69.70 o 
  -3  -1   6      225.99      213.63     23.53 o 
  -2  -1   6     4419.40     4356.30     52.47 o 
  -1  -1   6     1096.59     1029.92     30.61 o 
   0  -1   6     1016.48     1006.76     40.43 o 
   1  -1   6     5052.96     5252.90     54.44 o 
   2  -1   6      663.05      653.77     27.36 o 
   3  -1   6     6817.16     6860.58    157.20 o 
   4  -1   6      879.84      854.22     28.86 o 
   5  -1   6     8173.36     8290.46    171.22 o 
   6  -1   6      297.64      305.57     74.24 o 
   7  -1   6     2054.19     2108.32    157.67 o 
   8  -1   6      205.77      182.23     94.13 o 
   9  -1   6      624.61      484.22    127.69 o 
 -11   0   6      164.41      157.86    119.36 o 
 -10   0   6     2228.82     2083.25     62.84 o 
  -9   0   6       14.02       37.93     46.23 o 
  -8   0   6     6488.12     6664.73    101.70 o 
  -7   0   6      423.77      410.30     50.85 o 
  -6   0   6    11274.56    11530.68    128.41 o 
  -5   0   6       26.88       34.51     15.10 o 
  -4   0   6     6624.53     6694.62     44.61 o 
  -3   0   6     1233.97     1215.57     24.83 o 
  -2   0   6      785.87      740.12     19.78 o 
  -1   0   6     4824.52     4778.97     51.86 o 
   0   0   6      364.84      382.12     25.99 o 
   1   0   6     3468.91     3419.09     44.71 o 
   2   0   6     1219.01     1296.49     29.83 o 
   3   0   6      144.28      158.60     25.24 o 
   4   0   6     4950.30     5116.04    103.83 o 
   5   0   6        9.05       12.08     28.42 o 
   6   0   6     5764.22     5605.74    212.52 o 
   7   0   6      350.15      269.82     75.83 o 
   8   0   6     3518.04     3476.25    132.40 o 
   9   0   6       75.40      138.58    113.14 o 
 -11   1   6      506.39      506.70    111.60 o 
 -10   1   6      837.18      815.31     59.21 o 
  -9   1   6     1525.04     1574.27     63.28 o 
  -8   1   6      162.32      160.26     34.25 o 
  -7   1   6     6818.37     6868.59     57.72 o 
  -6   1   6       79.86       90.18     20.78 o 
  -5   1   6    15512.23    15826.83     84.65 o 
  -4   1   6     1114.23     1123.24     23.22 o 
  -3   1   6    13669.10    13600.11    128.50 o 
  -2   1   6      117.53      126.97     16.11 o 
  -1   1   6     4785.04     4725.60     44.64 o 
   0   1   6     2170.02     2154.35     42.95 o 
   1   1   6      439.09      448.42     25.60 o 
   2   1   6     4544.40     4591.51     51.40 o 
   3   1   6      541.65      544.09     45.77 o 
   4   1   6     1560.14     1524.80     70.48 o 
   5   1   6     2031.24     2109.86     89.82 o 
   6   1   6      532.93      490.41     96.07 o 
   7   1   6     3403.74     3381.19    120.05 o 
   8   1   6       10.77       17.37     85.92 o 
 -11   2   6      794.12      743.94     71.55 o 
 -10   2   6      186.21      133.19     50.17 o 
  -9   2   6     1074.61     1100.90     63.06 o 
  -8   2   6      710.28      744.04     35.54 o 
  -7   2   6      827.50      879.73     38.56 o 
  -6   2   6     2672.22     2691.80     43.46 o 
  -5   2   6       22.80       33.71     19.81 o 
  -4   2   6    13167.81    13109.21     74.86 o 
  -3   2   6      974.89      920.42     34.47 o 
  -2   2   6    19070.44    18913.35     93.89 o 
  -1   2   6      319.18      300.80     17.57 o 
   0   2   6    11095.97    11164.33     99.87 o 
   1   2   6      586.57      583.56     48.40 o 
   2   2   6     2240.92     2141.62     36.62 o 
   3   2   6     2480.60     2408.06     67.71 o 
   4   2   6      281.18      270.62     64.82 o 
   5   2   6     1612.01     1536.68    222.94 o 
   6   2   6      429.26      512.62     95.66 o 
   7   2   6      682.69      606.91    101.54 o 
   8   2   6      842.04      777.99    113.14 o 
 -11   3   6     1801.50     1766.55     95.15 o 
 -10   3   6      408.17      373.64     53.64 o 
  -9   3   6      582.43      628.24     48.10 o 
  -8   3   6     1981.79     2022.89     81.02 o 
  -7   3   6      928.40      971.17     38.65 o 
  -6   3   6     2115.87     2146.69     57.58 o 
  -5   3   6      899.65      908.29     29.63 o 
  -4   3   6     1350.53     1409.91     31.86 o 
  -3   3   6     8965.24     8951.76     84.94 o 
  -2   3   6      242.93      213.76     21.32 o 
  -1   3   6    13504.97    13480.24     82.20 o 
   0   3   6      800.24      776.43     47.36 o 
   1   3   6    14796.70    14852.33    148.40 o 
   2   3   6       11.03       37.33     42.71 o 
   3   3   6     3652.54     3667.79     81.83 o 
   4   3   6      423.18      354.20    153.96 o 
   5   3   6      715.24      553.70    175.03 o 
   6   3   6     1300.10     1283.99    106.23 o 
   7   3   6      183.01      144.76     95.34 o 
   8   3   6      561.19      559.39    122.44 o 
 -11   4   6      109.95      102.26     75.66 o 
 -10   4   6     2959.36     3077.57    142.71 o 
  -9   4   6       38.14       31.43     37.05 o 
  -8   4   6     1931.04     1929.23     46.77 o 
  -7   4   6     1031.76     1065.37     35.21 o 
  -6   4   6      987.24     1043.16     61.84 o 
  -5   4   6     3364.29     3314.64     49.82 o 
  -4   4   6     1380.48     1361.82     33.25 o 
  -3   4   6     4467.48     4528.37     56.72 o 
  -2   4   6     2592.76     2644.65     45.26 o 
  -1   4   6      289.48      333.14     33.72 o 
   0   4   6     9395.49     9429.86     74.64 o 
   1   4   6       62.06       68.87     23.69 o 
   2   4   6    10009.44    10151.84    174.53 o 
   3   4   6      396.34      362.95     49.61 o 
   4   4   6     4423.14     4589.95    276.74 o 
   5   4   6       34.52      136.63    217.61 o 
   6   4   6     1214.56     1234.90    274.43 o 
   7   4   6      326.86      219.99     91.21 o 
 -11   5   6     1903.32     1712.33    104.45 o 
 -10   5   6      123.59       82.64     51.31 o 
  -9   5   6     4086.25     4320.85     69.07 o 
  -8   5   6      142.14      109.09     30.56 o 
  -7   5   6     3711.55     3669.44     58.04 o 
  -6   5   6       53.24       71.38     27.63 o 
  -5   5   6     1950.70     1954.08     62.83 o 
  -4   5   6     2150.60     2129.10     59.84 o 
  -3   5   6      874.71      849.67     37.80 o 
  -2   5   6     2427.30     2473.41     47.03 o 
  -1   5   6      223.24      259.77     31.81 o 
   0   5   6     1950.80     1936.51     33.67 o 
   1   5   6     3775.74     3846.12     84.24 o 
   2   5   6       17.45       16.14     42.61 o 
   3   5   6     4118.30     4126.61    100.35 o 
   4   5   6       53.87       71.30    185.95 o 
   5   5   6     5202.26     5526.61    329.59 o 
   6   5   6       10.92        0.00    205.67 o 
   7   5   6     1181.78     1065.15    142.11 o 
 -11   6   6      178.54      159.25     90.40 o 
 -10   6   6     1840.73     1901.32    178.32 o 
  -9   6   6       14.01       20.02     40.92 o 
  -8   6   6     3470.32     3465.90     61.85 o 
  -7   6   6      323.01      253.01     35.61 o 
  -6   6   6     6904.98     6910.05     75.28 o 
  -5   6   6        9.78        8.26     24.54 o 
  -4   6   6     4493.46     4479.90     61.03 o 
  -3   6   6      489.54      514.55     38.17 o 
  -2   6   6     1928.71     1928.67     48.13 o 
  -1   6   6     2061.39     1964.97     46.43 o 
   0   6   6      341.55      380.70     41.29 o 
   1   6   6     2490.65     2402.34     75.25 o 
   2   6   6      628.94      648.01     66.15 o 
   3   6   6      244.83      221.04    174.88 o 
 -11   7   6      302.22      230.94    106.47 o 
 -10   7   6     1108.91     1049.45     73.30 o 
  -9   7   6     1150.79     1132.16     85.70 o 
  -8   7   6      110.12      101.18     41.23 o 
  -7   7   6     2422.18     2396.94     55.51 o 
  -6   7   6       64.13       51.44     36.48 o 
  -5   7   6     6622.62     6569.63     74.84 o 
  -4   7   6      189.41      197.08     40.45 o 
  -3   7   6     5085.57     5032.54    110.27 o 
  -2   7   6       44.05       24.90     29.61 o 
  -1   7   6     4464.47     4338.43     83.09 o 
   0   7   6     1240.60     1283.17     58.48 o 
   1   7   6     1020.04      973.30     94.81 o 
   2   7   6     1958.30     2040.64     98.43 o 
 -10   8   6      433.52      404.10     94.42 o 
  -9   8   6      978.25     1070.31    205.24 o 
  -8   8   6      288.54      243.67     44.48 o 
  -7   8   6      691.46      682.84     52.74 o 
  -6   8   6     1625.90     1648.40    100.85 o 
  -5   8   6       28.46       44.37     35.13 o 
  -4   8   6     2934.99     2833.10     63.65 o 
  -3   8   6      233.84      205.65     39.88 o 
  -2   8   6     5035.65     5233.17     86.00 o 
  -1   8   6       23.59       28.90     40.23 o 
   0   8   6     3658.25     3691.48     80.95 o 
   1   8   6       83.86       73.27     65.14 o 
 -10   9   6      123.29       49.00     91.70 o 
  -9   9   6      405.31      398.32    104.77 o 
  -8   9   6      459.87      552.77    100.01 o 
  -7   9   6      147.87       89.78     43.68 o 
  -6   9   6      967.52      897.45     63.69 o 
  -5   9   6      477.90      454.05     61.19 o 
  -4   9   6      162.56      150.02     42.50 o 
  -3   9   6     1191.59     1127.60     61.11 o 
  -2   9   6       24.84        6.75     43.95 o 
  -1   9   6     3873.31     3863.16     84.89 o 
   0   9   6       13.30       37.97     47.90 o 
  -9  10   6        9.70       13.44     81.87 o 
  -8  10   6     1306.09     1391.71    127.05 o 
  -7  10   6      552.33      566.57     57.52 o 
  -6  10   6      522.62      558.03     61.97 o 
  -5  10   6      888.33      877.55     62.20 o 
  -4  10   6      372.70      448.19     66.60 o 
  -3  10   6      783.56      746.89     61.64 o 
  -2  10   6      563.91      561.13     71.23 o 
  -1  10   6      167.05      132.86     61.55 o 
   0  10   6     1597.63     1473.43     95.13 o 
  -8  11   6       20.44       33.63     92.32 o 
  -7  11   6     1871.55     1989.90    128.34 o 
  -6  11   6      176.91      182.46     66.56 o 
  -5  11   6      961.69      892.84     60.95 o 
  -4  11   6      638.26      632.03     68.67 o 
  -3  11   6      581.41      524.32     73.18 o 
  -2  11   6      846.13      857.43     83.26 o 
  -1  11   6      232.52      256.18    115.55 o 
   0  11   6      332.98      280.20     99.71 o 
  -5  12   6        9.04       22.88     60.38 o 
  -4  12   6     1143.07     1008.79     83.93 o 
  -3  12   6      125.76      130.65     62.68 o 
  -2  12   6      326.24      258.39    108.00 o 
   0 -12   7       16.69        6.71    108.51 o 
   1 -12   7     1272.89     1291.34    122.45 o 
   2 -12   7       15.10       67.85    125.16 o 
   3 -12   7     1538.42     1455.63    133.78 o 
  -3 -11   7      835.46      874.05    116.08 o 
  -2 -11   7      152.91      177.49    109.31 o 
  -1 -11   7      733.87      618.51     96.44 o 
   0 -11   7      519.17      519.87    139.37 o 
   1 -11   7      125.01      110.42     94.94 o 
   2 -11   7      677.97      692.19    115.16 o 
   3 -11   7       31.84       44.55     92.49 o 
   4 -11   7     1656.91     1608.42    105.70 o 
   5 -11   7       41.03       58.96     99.75 o 
  -4 -10   7      103.06       83.15    100.85 o 
  -3 -10   7     1078.97     1061.92    124.61 o 
  -2 -10   7      884.18      994.49    133.75 o 
  -1 -10   7      433.52      419.20     88.77 o 
   0 -10   7     1680.52     1601.34    101.33 o 
   1 -10   7      395.74      316.68     97.26 o 
   2 -10   7      580.86      552.75    102.58 o 
   3 -10   7      372.26      347.44    101.89 o 
   4 -10   7       82.23      151.98    109.36 o 
   5 -10   7     1458.37     1484.24    109.07 o 
   6 -10   7       23.94        0.00     52.65 o 
  -5  -9   7       11.25       10.48     68.65 o 
  -4  -9   7     2824.68     2772.58    124.26 o 
  -3  -9   7       68.06       49.43     66.37 o 
  -2  -9   7     2536.85     2612.06    119.05 o 
  -1  -9   7      432.50      406.20     80.70 o 
   0  -9   7     1055.88     1132.13    116.82 o 
   1  -9   7     1274.26     1265.11     94.70 o 
   2  -9   7      253.70      207.28     97.00 o 
   3  -9   7     1329.21     1417.12    105.27 o 
   4  -9   7      278.85      224.84     39.63 o 
   5  -9   7      495.70      453.94     48.95 o 
   6  -9   7      571.39      577.58     69.14 o 
   7  -9   7       23.65       21.16     59.84 o 
  -6  -8   7      435.49      474.26     87.73 o 
  -5  -8   7     1650.17     1572.84     92.44 o 
  -4  -8   7       98.90       23.92     87.44 o 
  -3  -8   7     3424.50     3580.97    122.34 o 
  -2  -8   7      265.97      228.59     69.23 o 
  -1  -8   7     4824.54     5024.53    132.90 o 
   0  -8   7       12.32        0.00     56.43 o 
   1  -8   7     2330.82     2231.93     90.61 o 
   2  -8   7      587.85      620.65     97.86 o 
   3  -8   7      637.97      601.32     46.33 o 
   4  -8   7     1336.79     1361.91     66.49 o 
   5  -8   7      105.49       93.49     39.17 o 
   6  -8   7      598.25      539.89     56.31 o 
   7  -8   7       65.30       62.87     61.07 o 
  -6  -7   7      365.92      366.32     81.17 o 
  -5  -7   7     1072.68      987.58     96.53 o 
  -4  -7   7      421.96      464.85     85.99 o 
  -3  -7   7       38.99       80.32     79.26 o 
  -2  -7   7     4378.59     4653.15    123.53 o 
  -1  -7   7      170.95      131.64     64.19 o 
   0  -7   7     5543.08     5706.97    111.73 o 
   1  -7   7      357.18      303.04     64.35 o 
   2  -7   7     6246.34     6081.13     73.42 o 
   3  -7   7      285.12      255.01     41.42 o 
   4  -7   7     1915.69     1838.36     60.71 o 
   5  -7   7      716.71      639.72     59.69 o 
   6  -7   7      322.63      308.34     65.43 o 
   7  -7   7      869.19      780.10     61.66 o 
   8  -7   7       27.80       46.27     93.28 o 
  -7  -6   7      874.54      809.48     81.46 o 
  -6  -6   7      995.84     1013.69    109.83 o 
  -5  -6   7      663.62      638.82     77.36 o 
  -4  -6   7     2656.80     2464.85     82.91 o 
  -3  -6   7      559.37      609.35     83.78 o 
  -2  -6   7     2283.24     2208.59     85.10 o 
  -1  -6   7     3633.30     3574.95    102.50 o 
   0  -6   7       15.02       39.41     47.75 o 
   1  -6   7     5627.31     5543.76    113.21 o 
   2  -6   7      182.35      175.47     27.61 o 
   3  -6   7     8580.62     8703.11     89.67 o 
   4  -6   7       22.04       13.39     31.64 o 
   5  -6   7     3264.88     3196.63     72.91 o 
   6  -6   7      210.56      187.94     51.53 o 
   7  -6   7     1011.49      953.35     65.17 o 
   8  -6   7      548.64      658.58    116.34 o 
  -8  -5   7     2767.07     2547.39    202.03 o 
  -7  -5   7       25.87       37.59     72.40 o 
  -6  -5   7     2458.06     2494.56    130.70 o 
  -5  -5   7      193.86      144.89     62.29 o 
  -4  -5   7     1329.28     1368.26     76.92 o 
  -3  -5   7     3150.35     3190.62     84.85 o 
  -2  -5   7      664.45      705.74     62.96 o 
  -1  -5   7     4107.55     4228.58    187.96 o 
   0  -5   7      778.22      778.09     34.28 o 
   1  -5   7      668.49      672.62     26.02 o 
   2  -5   7     3946.87     3876.60     56.53 o 
   3  -5   7       29.53       32.84     30.23 o 
   4  -5   7     5678.37     5633.95     78.41 o 
   5  -5   7      194.05      177.15     41.86 o 
   6  -5   7     4803.18     4963.29     80.78 o 
   7  -5   7       11.56       37.26     68.16 o 
   8  -5   7     1307.73     1291.85    132.42 o 
  -9  -4   7     2431.07     2050.37    228.72 o 
  -8  -4   7       24.16       31.44     73.11 o 
  -7  -4   7     4892.26     4911.58    134.69 o 
  -6  -4   7      257.31      323.23     60.00 o 
  -5  -4   7     6020.58     6164.71    126.23 o 
  -4  -4   7       57.93       53.24     40.82 o 
  -3  -4   7     3615.52     3534.46    118.28 o 
  -2  -4   7     1026.38     1067.02     61.53 o 
  -1  -4   7      913.45      918.86     37.07 o 
   0  -4   7     3924.52     3999.48     38.90 o 
   1  -4   7       58.79       66.45     16.69 o 
   2  -4   7     1899.52     1888.65     43.12 o 
   3  -4   7     1087.34     1049.92     41.60 o 
   4  -4   7      111.77      108.43     34.06 o 
   5  -4   7     2849.15     2894.79     59.50 o 
   6  -4   7       18.08       27.52     53.07 o 
   7  -4   7     4467.26     4534.21    118.41 o 
   8  -4   7       21.78        2.40     74.66 o 
  -9  -3   7      958.36      973.74     90.24 o 
  -8  -3   7     1803.74     1807.13     98.34 o 
  -7  -3   7       49.99       57.86     48.50 o 
  -6  -3   7     4862.98     4796.16    119.56 o 
  -5  -3   7      607.30      496.01     57.78 o 
  -4  -3   7     8364.02     8341.65    254.79 o 
  -3  -3   7     1113.69     1112.93     53.25 o 
  -2  -3   7     7632.49     7628.49    209.37 o 
  -1  -3   7       25.60      107.47     46.28 o 
   0  -3   7     4905.68     4786.04     42.94 o 
   1  -3   7     3493.12     3433.70     38.52 o 
   2  -3   7      281.32      254.55     23.98 o 
   3  -3   7     3514.52     3392.74     57.05 o 
   4  -3   7      581.35      518.27     40.66 o 
   5  -3   7     1363.18     1385.74     53.91 o 
   6  -3   7     1328.54     1390.13     83.03 o 
   7  -3   7      129.91      135.99     87.63 o 
   8  -3   7     2618.68     2675.96    145.40 o 
  -9  -2   7      368.34      350.68     60.58 o 
  -8  -2   7     1284.94     1350.74     88.07 o 
  -7  -2   7      706.12      647.36     64.01 o 
  -6  -2   7      989.17      923.28     61.84 o 
  -5  -2   7     3589.87     3557.91     92.50 o 
  -4  -2   7      568.42      548.96     51.76 o 
  -3  -2   7     6381.31     6334.23     66.86 o 
  -2  -2   7     1802.29     1778.31     46.36 o 
  -1  -2   7    12557.83    12087.70    123.80 o 
   0  -2   7      646.23      642.46     22.47 o 
   1  -2   7     8397.97     8370.55     79.90 o 
   2  -2   7      580.29      602.69     24.77 o 
   3  -2   7     1921.86     1922.27     38.58 o 
   4  -2   7     3431.65     3479.47     59.04 o 
   5  -2   7      412.76      420.53     71.53 o 
   6  -2   7     1808.22     1889.29    104.64 o 
   7  -2   7      426.86      426.17    103.84 o 
   8  -2   7      569.36      459.78    111.05 o 
 -11  -1   7       36.10        0.00     84.47 o 
 -10  -1   7     1482.60     1412.00     69.64 o 
  -9  -1   7      382.76      473.89     70.85 o 
  -8  -1   7      270.89      295.08     69.21 o 
  -7  -1   7     1610.10     1594.53     98.44 o 
  -6  -1   7      749.91      683.65     57.19 o 
  -5  -1   7     3752.89     3844.05     59.32 o 
  -4  -1   7     1517.92     1472.63     39.80 o 
  -3  -1   7       90.77      132.53     24.30 o 
  -2  -1   7     6395.35     6274.99     67.81 o 
  -1  -1   7       95.93      107.08     24.82 o 
   0  -1   7    13345.30    13401.53     93.20 o 
   1  -1   7     1487.10     1463.50     34.66 o 
   2  -1   7    11027.98    11391.32     84.16 o 
   3  -1   7       19.87       36.94     24.76 o 
   4  -1   7     4909.81     5026.99    105.67 o 
   5  -1   7      866.24      902.36     88.79 o 
   6  -1   7      232.73      165.65     73.64 o 
   7  -1   7     1058.91     1149.02    102.04 o 
   8  -1   7      226.38      266.69    104.78 o 
 -11   0   7     3436.91     3338.53    125.72 o 
 -10   0   7       47.40       49.65     56.82 o 
  -9   0   7     3826.71     3814.46    101.26 o 
  -8   0   7       19.51       18.86     34.65 o 
  -7   0   7     2516.53     2487.32     59.66 o 
  -6   0   7     2710.84     2734.72     54.31 o 
  -5   0   7     1559.15     1526.51     41.82 o 
  -4   0   7     3965.70     3854.10     42.51 o 
  -3   0   7      635.10      670.79     25.28 o 
  -2   0   7     3622.39     3632.01     52.05 o 
  -1   0   7     3769.09     3807.68     52.89 o 
   0   0   7       40.66       41.35     22.27 o 
   1   0   7     5951.41     5999.44    162.63 o 
   2   0   7      450.02      409.42     30.07 o 
   3   0   7    11855.95    12190.08    168.04 o 
   4   0   7      164.79      145.83     33.06 o 
   5   0   7     5498.69     5729.44    121.54 o 
   6   0   7       81.81       61.43     69.98 o 
   7   0   7     1115.62      901.16    134.83 o 
   8   0   7      771.50      676.75    113.45 o 
 -11   1   7      111.61      114.47     70.49 o 
 -10   1   7     3365.45     3444.87     95.26 o 
  -9   1   7      154.10      122.45     44.71 o 
  -8   1   7     6358.74     6588.55     87.08 o 
  -7   1   7      196.52      143.74     34.49 o 
  -6   1   7     7196.49     7248.60     78.05 o 
  -5   1   7      850.08      866.02     26.08 o 
  -4   1   7     2525.83     2455.43     33.27 o 
  -3   1   7     2722.98     2656.22     33.68 o 
  -2   1   7     1460.52     1451.92     27.89 o 
  -1   1   7     5739.46     5754.07    157.37 o 
   0   1   7      273.70      298.45     30.24 o 
   1   1   7      157.57      152.50     25.74 o 
   2   1   7     1826.48     1816.15     39.61 o 
   3   1   7       38.85       59.05     36.91 o 
   4   1   7     5419.19     5685.37    172.32 o 
   5   1   7      621.61      637.81     91.69 o 
   6   1   7     4757.02     4641.97    181.49 o 
   7   1   7       18.11       11.14     92.13 o 
   8   1   7     2100.79     2088.33    112.90 o 
 -11   2   7      813.37      848.91     72.37 o 
 -10   2   7      376.83      344.71     61.37 o 
  -9   2   7     2224.00     2369.86     89.45 o 
  -8   2   7       10.32       30.15     34.46 o 
  -7   2   7     7352.75     7525.49    129.07 o 
  -6   2   7     1242.22     1209.95     30.51 o 
  -5   2   7     7962.41     7978.58     59.91 o 
  -4   2   7      295.23      267.07     24.64 o 
  -3   2   7     4662.12     4654.06     52.26 o 
  -2   2   7      631.44      619.06     24.36 o 
  -1   2   7     1660.85     1705.69     36.17 o 
   0   2   7     2487.55     2533.39    100.99 o 
   1   2   7       65.19       84.65     25.04 o 
   2   2   7     1728.56     1700.74     59.71 o 
   3   2   7      842.94      815.09     62.27 o 
   4   2   7      562.02      481.51     63.59 o 
   5   2   7     1800.35     1969.64    313.51 o 
   6   2   7       21.24        8.16     71.74 o 
   7   2   7     3860.87     4008.35    136.74 o 
 -11   3   7      944.37      899.12     71.86 o 
 -10   3   7      551.82      570.19     58.69 o 
  -9   3   7     1410.39     1410.63     58.49 o 
  -8   3   7     1819.92     1803.02     44.13 o 
  -7   3   7      638.68      641.14     32.36 o 
  -6   3   7     5999.55     6173.94    103.40 o 
  -5   3   7      580.57      582.57     35.79 o 
  -4   3   7    10372.66    10374.25     95.05 o 
  -3   3   7      665.57      620.15     26.02 o 
  -2   3   7     9644.53     9589.54    160.71 o 
  -1   3   7       32.87       34.29     17.94 o 
   0   3   7     3927.69     4013.86     88.54 o 
   1   3   7     1166.37     1118.82     70.06 o 
   2   3   7      877.84      791.65     53.25 o 
   3   3   7     2602.93     2564.87    100.67 o 
   4   3   7      339.85      340.81     61.29 o 
   5   3   7     1085.53     1028.78    246.43 o 
   6   3   7      819.32      871.71    125.98 o 
   7   3   7      421.13      471.28    131.98 o 
 -11   4   7      587.94      500.52    100.64 o 
 -10   4   7      524.71      485.82     52.09 o 
  -9   4   7      643.35      577.62     50.70 o 
  -8   4   7     2097.99     2128.14     55.30 o 
  -7   4   7      651.04      670.04     37.48 o 
  -6   4   7     1368.81     1376.88     44.88 o 
  -5   4   7     3054.74     3060.20     52.31 o 
  -4   4   7       60.57       83.34     27.71 o 
  -3   4   7     8578.61     8487.35    109.89 o 
  -2   4   7      551.77      537.66     26.04 o 
  -1   4   7    11217.48    11204.86    160.21 o 
   0   4   7        7.33       24.30     25.15 o 
   1   4   7     7067.42     7114.70    108.75 o 
   2   4   7      203.21      202.28     58.73 o 
   3   4   7     2071.58     2096.74    152.62 o 
   4   4   7     1425.17     1483.16    275.58 o 
   5   4   7      295.99      280.23    281.72 o 
   6   4   7      818.06      688.80    299.99 o 
   7   4   7      190.31      191.29    116.86 o 
 -11   5   7       25.14       23.95     74.56 o 
 -10   5   7     1492.54     1439.51    104.29 o 
  -9   5   7      169.18      150.83     41.79 o 
  -8   5   7     1052.31      980.81     49.24 o 
  -7   5   7     1645.97     1668.81     49.07 o 
  -6   5   7      751.88      754.11     44.45 o 
  -5   5   7     3031.27     3038.16     53.57 o 
  -4   5   7     1186.98     1136.17     42.31 o 
  -3   5   7      770.00      792.38     39.01 o 
  -2   5   7     3540.57     3535.60     59.07 o 
  -1   5   7      154.67      132.55     23.23 o 
   0   5   7     6928.36     6873.02    166.76 o 
   1   5   7      171.16      155.72     58.62 o 
   2   5   7     4876.67     5037.01    105.79 o 
   3   5   7       71.87       59.06     51.95 o 
   4   5   7     2532.37     2261.51    223.54 o 
   5   5   7      275.98      239.14    224.88 o 
 -10   6   7       57.98       46.23     73.24 o 
  -9   6   7     2665.38     2754.56     66.05 o 
  -8   6   7       42.02       46.28     42.57 o 
  -7   6   7     1790.67     1806.13     55.79 o 
  -6   6   7     1013.30      995.34     44.84 o 
  -5   6   7     2022.18     1958.58     50.37 o 
  -4   6   7     2871.47     2888.95     56.07 o 
  -3   6   7      412.08      441.10     40.98 o 
  -2   6   7     2398.84     2356.49     53.09 o 
  -1   6   7     2109.20     2045.82     57.05 o 
   0   6   7      263.30      265.58     49.68 o 
   1   6   7     2860.50     2884.92    141.14 o 
   2   6   7       94.33       78.12     60.39 o 
   3   6   7     3475.57     3072.59    198.52 o 
 -10   7   7     1738.84     1633.12     90.00 o 
  -9   7   7       21.72       14.58     41.23 o 
  -8   7   7     3150.53     3300.53     70.26 o 
  -7   7   7      115.43       98.10     39.83 o 
  -6   7   7     3618.94     3688.72     64.27 o 
  -5   7   7      167.53      148.55     37.95 o 
  -4   7   7     2256.24     2242.15     54.60 o 
  -3   7   7      982.54      998.22     55.67 o 
  -2   7   7      597.37      606.61     49.95 o 
  -1   7   7     2669.32     2575.41     61.97 o 
   0   7   7      603.61      559.95     62.87 o 
   1   7   7      575.35      583.96     70.37 o 
   2   7   7     1059.21     1196.06    116.79 o 
 -10   8   7      227.36      181.34    106.91 o 
  -9   8   7      936.14      952.69    119.88 o 
  -8   8   7       10.68        0.00     45.89 o 
  -7   8   7     2577.97     2595.52     80.59 o 
  -6   8   7       43.79       45.01     45.08 o 
  -5   8   7     4001.62     4117.05     78.20 o 
  -4   8   7       62.93       86.62     37.17 o 
  -3   8   7     2931.08     2975.12     69.38 o 
  -2   8   7      451.58      428.98     60.10 o 
  -1   8   7     1576.78     1654.59     99.54 o 
   0   8   7     1099.48     1139.00     74.13 o 
   1   8   7      137.86      141.24     75.20 o 
  -9   9   7      507.85      464.95     90.62 o 
  -8   9   7      779.39      788.93     74.53 o 
  -7   9   7      219.41      228.51     50.85 o 
  -6   9   7     1284.47     1301.51     77.56 o 
  -5   9   7       23.90       28.78     49.82 o 
  -4   9   7     2804.98     2815.00    115.69 o 
  -3   9   7       89.60      118.52     55.93 o 
  -2   9   7     3354.79     3426.21     83.29 o 
  -1   9   7      105.30       95.70     57.37 o 
   0   9   7     2138.74     2126.39    182.22 o 
  -8  10   7      823.49      884.27    116.00 o 
  -7  10   7      724.43      762.28     77.68 o 
  -6  10   7      512.32      481.08     55.20 o 
  -5  10   7      521.22      589.99     84.63 o 
  -4  10   7      141.93      175.51     57.91 o 
  -3  10   7     2158.60     2294.41     87.10 o 
  -2  10   7        8.98       23.93     51.93 o 
  -1  10   7     2367.73     2300.35    234.77 o 
   0  10   7        7.83       22.04     57.21 o 
  -7  11   7      341.77      290.48     72.75 o 
  -6  11   7      215.35      203.25     67.71 o 
  -5  11   7      367.78      392.34     70.88 o 
  -4  11   7      294.83      274.17     59.91 o 
  -3  11   7      419.84      439.54     68.86 o 
  -2  11   7      814.11      751.12     82.84 o 
  -1  11   7       59.55       25.76     97.01 o 
  -2 -11   8       60.29       58.05     90.80 o 
  -1 -11   8     1023.13     1078.71    127.77 o 
   0 -11   8       14.66       51.08    110.47 o 
   1 -11   8     1852.85     1881.00    118.05 o 
   2 -11   8      135.32       59.27     87.09 o 
   3 -11   8     1129.42     1261.74    133.44 o 
   4 -11   8       50.91       52.38    115.69 o 
  -4 -10   8      196.99      155.80    115.35 o 
  -3 -10   8      931.03      877.46    135.03 o 
  -2 -10   8      313.82      276.55     87.45 o 
  -1 -10   8      489.07      467.46     81.41 o 
   0 -10   8      858.64      959.84    125.37 o 
   1 -10   8       36.00       24.47     82.95 o 
   2 -10   8     1811.80     1933.61    140.69 o 
   3 -10   8      104.33      117.41    102.83 o 
   4 -10   8     2180.28     2348.19    147.71 o 
   5 -10   8        9.89       63.59    118.79 o 
  -5  -9   8     1293.99     1215.71    108.84 o 
  -4  -9   8      317.39      202.11     92.23 o 
  -3  -9   8      520.68      574.73    116.92 o 
  -2  -9   8     1110.48      975.63     99.58 o 
  -1  -9   8      262.51      275.92     81.61 o 
   0  -9   8     1221.05     1023.88    101.72 o 
   1  -9   8      277.89      316.55     84.67 o 
   2  -9   8      232.71      153.30     91.13 o 
   3  -9   8     1205.10     1202.35    125.87 o 
   4  -9   8        7.61        6.40     88.35 o 
   5  -9   8     2200.55     2192.72    114.54 o 
   6  -9   8      116.60      105.95     64.88 o 
  -6  -8   8     2835.48     2736.29    114.58 o 
  -5  -8   8       60.09       49.86     79.94 o 
  -4  -8   8     2391.54     2595.72    131.38 o 
  -3  -8   8       44.07       14.07     67.85 o 
  -2  -8   8     1752.16     1846.52    114.60 o 
  -1  -8   8      643.88      619.74     81.31 o 
   0  -8   8      320.21      239.91     73.10 o 
   1  -8   8     1448.63     1461.46    112.78 o 
   2  -8   8      152.68      125.00     73.46 o 
   3  -8   8     1049.43     1042.62    103.51 o 
   4  -8   8      505.01      557.42     98.03 o 
   5  -8   8      144.27      119.40     58.30 o 
   6  -8   8     1314.86     1221.80     64.37 o 
   7  -8   8       54.36       62.48     75.46 o 
  -7  -7   8     1292.06     1172.21    121.46 o 
  -6  -7   8      127.53      143.73     81.41 o 
  -5  -7   8     3503.62     3748.43    124.76 o 
  -4  -7   8      125.00      124.29     74.38 o 
  -3  -7   8     4643.38     4813.28    130.83 o 
  -2  -7   8       29.36       36.71     77.14 o 
  -1  -7   8     3819.29     3755.27    104.83 o 
   0  -7   8       32.61       46.78     37.09 o 
   1  -7   8      967.92      937.48     99.21 o 
   2  -7   8     1208.00     1236.76     94.23 o 
   3  -7   8      342.53      359.49     53.05 o 
   4  -7   8     1534.73     1517.22     77.36 o 
   5  -7   8      108.23      101.48     43.99 o 
   6  -7   8      696.40      664.36     54.38 o 
   7  -7   8      829.60      845.91     77.68 o 
  -7  -6   8     1296.45     1352.84    117.64 o 
  -6  -6   8      315.95      309.63     89.14 o 
  -5  -6   8      342.34      320.75     80.15 o 
  -4  -6   8     2845.78     2834.13     99.25 o 
  -3  -6   8       13.51       23.67     54.89 o 
  -2  -6   8     5951.39     6149.72    270.08 o 
  -1  -6   8      253.29      199.90     74.16 o 
   0  -6   8     6292.03     6451.51    139.97 o 
   1  -6   8       49.09       56.44     51.84 o 
   2  -6   8     3407.97     3414.58    105.47 o 
   3  -6   8      304.47      322.25     46.07 o 
   4  -6   8      567.09      541.85     52.20 o 
   5  -6   8     1002.25      953.20     61.82 o 
   6  -6   8       82.40       81.83     53.94 o 
   7  -6   8     1151.40     1251.49    192.97 o 
  -8  -5   8      250.50      249.55     93.78 o 
  -7  -5   8      407.43      398.06     74.21 o 
  -6  -5   8      968.34      932.40     85.09 o 
  -5  -5   8       30.49       24.94     55.10 o 
  -4  -5   8     1532.52     1473.67     93.60 o 
  -3  -5   8     1606.26     1561.15     92.50 o 
  -2  -5   8      259.83      228.07     63.50 o 
  -1  -5   8     3966.10     3903.78     63.79 o 
   0  -5   8      147.04      150.08     30.51 o 
   1  -5   8     7636.61     7403.21    134.95 o 
   2  -5   8      167.00      129.27     33.06 o 
   3  -5   8     5207.26     5221.48     75.50 o 
   4  -5   8       60.97       48.29     35.99 o 
   5  -5   8     1418.90     1453.43     67.53 o 
   6  -5   8      479.51      537.33     87.54 o 
   7  -5   8      289.12      282.81     80.55 o 
   8  -5   8      846.45      789.22    120.50 o 
  -8  -4   8     2884.04     2984.75    132.69 o 
  -7  -4   8       33.96       41.76     71.62 o 
  -6  -4   8     1253.30     1242.19     86.23 o 
  -5  -4   8     1028.74      924.41     64.43 o 
  -4  -4   8      833.62      763.39     66.37 o 
  -3  -4   8     4485.48     4671.24    170.94 o 
  -2  -4   8      552.46      534.28     41.68 o 
  -1  -4   8     1641.69     1539.36     66.65 o 
   0  -4   8     3459.36     3277.54    103.65 o 
   1  -4   8      339.88      311.55     26.87 o 
   2  -4   8     5615.75     5571.42     83.47 o 
   3  -4   8      185.89      173.98     30.90 o 
   4  -4   8     5579.67     5546.74    160.24 o 
   5  -4   8      238.04      193.93     45.83 o 
   6  -4   8     2508.20     2494.10    261.56 o 
   7  -4   8       36.12       31.83     70.00 o 
   8  -4   8      698.00      718.68    118.73 o 
  -9  -3   8     2809.20     2561.40     88.98 o 
  -8  -3   8       39.63       12.24     55.97 o 
  -7  -3   8     5794.65     5793.93    115.15 o 
  -6  -3   8      129.87      117.42     47.74 o 
  -5  -3   8     4282.91     4345.41    141.77 o 
  -4  -3   8      441.46      411.03     50.05 o 
  -3  -3   8     2522.47     2430.02     60.80 o 
  -2  -3   8     2911.90     2844.75     55.22 o 
  -1  -3   8      147.71      145.67     31.95 o 
   0  -3   8     4016.67     3992.65     56.85 o 
   1  -3   8     2008.07     1887.74     31.93 o 
   2  -3   8     1382.47     1345.04     37.58 o 
   3  -3   8     2461.01     2393.01     54.84 o 
   4  -3   8       52.44       54.84     30.32 o 
   5  -3   8     4865.31     4983.08    503.71 o 
   6  -3   8      143.53       90.85     61.05 o 
   7  -3   8     2587.63     2588.79    124.37 o 
   8  -3   8       35.84       46.42     83.47 o 
 -10  -2   8      725.37      733.68     84.59 o 
  -9  -2   8      341.81      323.68     75.06 o 
  -8  -2   8     2349.80     2356.57    105.15 o 
  -7  -2   8       27.53       14.03     50.61 o 
  -6  -2   8     6834.34     7053.06    119.64 o 
  -5  -2   8      467.22      434.53     46.34 o 
  -4  -2   8     8188.84     8327.81     94.85 o 
  -3  -2   8      204.93      217.81     33.23 o 
  -2  -2   8     4149.97     4080.88     63.81 o 
  -1  -2   8      565.81      591.92     25.96 o 
   0  -2   8      432.97      444.57     24.91 o 
   1  -2   8     2777.93     2773.15     54.92 o 
   2  -2   8      252.07      268.26     27.85 o 
   3  -2   8     1794.49     1759.71     51.31 o 
   4  -2   8      960.33      992.14     52.64 o 
   5  -2   8      641.01      604.94     81.35 o 
   6  -2   8     1925.51     1906.45    101.90 o 
   7  -2   8       27.99       38.55     72.56 o 
   8  -2   8     2121.68     2072.98    120.69 o 
 -10  -1   8      793.04      792.59     75.61 o 
  -9  -1   8      337.91      335.32     60.75 o 
  -8  -1   8      768.44      721.49     60.22 o 
  -7  -1   8     1117.90     1068.52     57.67 o 
  -6  -1   8       44.98       78.45     36.83 o 
  -5  -1   8     4440.58     4439.21     68.31 o 
  -4  -1   8      702.57      658.98     35.78 o 
  -3  -1   8    10173.28    10573.34    185.70 o 
  -2  -1   8      968.11      841.39     35.27 o 
  -1  -1   8     8601.59     8642.31     82.29 o 
   0  -1   8       15.56       18.13     21.42 o 
   1  -1   8     2711.39     2666.62     47.95 o 
   2  -1   8     1640.92     1662.06     45.60 o 
   3  -1   8      533.01      519.67     34.70 o 
   4  -1   8     2663.65     2886.84    124.14 o 
   5  -1   8      710.83      649.59     71.08 o 
   6  -1   8     1263.02     1257.36    117.86 o 
   7  -1   8      574.51      668.79    104.25 o 
   8  -1   8      155.76      162.48    106.51 o 
 -10   0   8      794.36      810.11     77.39 o 
  -9   0   8      722.55      714.70     65.04 o 
  -8   0   8      379.68      370.31     57.05 o 
  -7   0   8     1794.79     1837.24     58.04 o 
  -6   0   8      639.55      682.82     48.50 o 
  -5   0   8      761.14      735.94     42.34 o 
  -4   0   8     2133.49     2098.33     47.61 o 
  -3   0   8       13.96        0.00     26.75 o 
  -2   0   8    11233.40    11247.95     97.31 o 
  -1   0   8      566.26      500.70     39.27 o 
   0   0   8    10396.44    10522.46    161.35 o 
   1   0   8      344.87      328.74     31.26 o 
   2   0   8     7030.09     7120.70     75.48 o 
   3   0   8      533.22      530.80     57.08 o 
   4   0   8     1298.56     1274.24     50.80 o 
   5   0   8     1588.85     1625.23     95.69 o 
   6   0   8      756.55      731.98    171.05 o 
   7   0   8     1588.35     1521.86    119.37 o 
 -11   1   8     2473.71     2481.70     86.80 o 
 -10   1   8       53.05       42.59     54.73 o 
  -9   1   8     1514.49     1546.72     68.81 o 
  -8   1   8      389.60      418.83     55.85 o 
  -7   1   8      968.24     1006.14     54.30 o 
  -6   1   8     1240.17     1184.48     43.46 o 
  -5   1   8      212.64      211.88     33.57 o 
  -4   1   8     2473.31     2496.83     35.82 o 
  -3   1   8     1341.46     1334.79     29.31 o 
  -2   1   8     1421.61     1454.31     39.07 o 
  -1   1   8     6097.09     6163.10     70.90 o 
   0   1   8       57.80       47.47     24.77 o 
   1   1   8     9539.16     9749.97    102.83 o 
   2   1   8      255.77      228.70     35.17 o 
   3   1   8     7241.42     7495.78    219.51 o 
   4   1   8       69.13       81.99     41.87 o 
   5   1   8     1543.06     1673.12     99.10 o 
   6   1   8      371.64      342.36     73.51 o 
   7   1   8      759.50      746.17    125.09 o 
 -11   2   8        8.81       64.34     76.83 o 
 -10   2   8     3332.88     3493.61     79.62 o 
  -9   2   8      162.29      133.95     50.50 o 
  -8   2   8     5278.24     5614.50    138.96 o 
  -7   2   8      280.44      295.16     42.85 o 
  -6   2   8     2566.95     2562.17     71.81 o 
  -5   2   8      321.91      312.12     29.25 o 
  -4   2   8      823.82      811.21     29.90 o 
  -3   2   8     3574.73     3622.61     58.01 o 
  -2   2   8      375.99      397.68     27.71 o 
  -1   2   8     1585.08     1575.09     69.50 o 
   0   2   8     1203.49     1169.09     36.96 o 
   1   2   8      490.71      482.09     38.79 o 
   2   2   8     5802.82     6305.49    278.58 o 
   3   2   8      149.62      148.15     59.31 o 
   4   2   8     4238.70     4351.44    100.70 o 
   5   2   8      212.03      212.01     68.07 o 
   6   2   8     2672.91     2709.90    136.69 o 
   7   2   8      100.39      109.18    110.98 o 
 -11   3   8      942.46      955.08     81.66 o 
 -10   3   8       74.71       82.27     50.15 o 
  -9   3   8     3853.46     3890.64    148.17 o 
  -8   3   8       20.14       36.90     39.97 o 
  -7   3   8     7982.70     8303.61     80.26 o 
  -6   3   8       25.98       31.50     23.72 o 
  -5   3   8     5215.02     5214.08     55.52 o 
  -4   3   8      141.34      158.45     28.21 o 
  -3   3   8     3237.96     3195.02     44.17 o 
  -2   3   8     1319.02     1296.34     32.64 o 
  -1   3   8      129.99      141.00     26.37 o 
   0   3   8     1954.16     1865.72     41.98 o 
   1   3   8      549.43      519.95     57.19 o 
   2   3   8     1614.91     1645.70     99.54 o 
   3   3   8     1687.82     1886.39     88.03 o 
   4   3   8       19.70        0.00     56.04 o 
   5   3   8     2667.56     2528.49    399.80 o 
   6   3   8       14.32       56.64     94.57 o 
 -11   4   8      744.23      703.67     77.84 o 
 -10   4   8      455.82      418.42     60.01 o 
  -9   4   8      472.59      495.82     56.91 o 
  -8   4   8     2624.46     2703.29     82.93 o 
  -7   4   8       10.94       24.13     27.03 o 
  -6   4   8     5172.90     5248.41     58.79 o 
  -5   4   8      563.76      552.15     36.10 o 
  -4   4   8     6947.50     7028.49     74.56 o 
  -3   4   8       64.77       69.76     25.87 o 
  -2   4   8     3247.77     3194.82     51.17 o 
  -1   4   8       42.40       47.53     23.92 o 
   0   4   8      760.88      766.32     50.06 o 
   1   4   8     2018.51     2026.91     75.75 o 
   2   4   8      389.13      419.94     66.98 o 
   3   4   8     1520.67     1678.13     94.49 o 
   4   4   8      669.83      571.46    242.49 o 
   5   4   8      786.07      806.18    340.93 o 
   6   4   8     1556.27     1524.95    168.66 o 
 -10   5   8      972.00      934.90     75.84 o 
  -9   5   8      308.44      291.67     61.70 o 
  -8   5   8      846.88      841.13     54.74 o 
  -7   5   8      978.45      945.13     52.30 o 
  -6   5   8      286.86      242.05     41.98 o 
  -5   5   8     3843.96     4009.76     68.04 o 
  -4   5   8       81.15       71.54     33.28 o 
  -3   5   8     7106.63     7272.06    120.46 o 
  -2   5   8      148.90      139.82     29.61 o 
  -1   5   8     4332.06     4351.54     87.90 o 
   0   5   8      174.76      142.96     60.11 o 
   1   5   8     2472.40     2496.65    145.28 o 
   2   5   8      578.22      530.37     82.66 o 
   3   5   8      343.65      346.46     88.53 o 
   4   5   8     1087.45     1000.97    277.37 o 
 -10   6   8     1143.78     1033.11     95.09 o 
  -9   6   8      791.16      714.59     50.85 o 
  -8   6   8      377.05      347.23     50.79 o 
  -7   6   8     1062.51     1147.55     85.69 o 
  -6   6   8      467.78      442.83     43.96 o 
  -5   6   8     1300.98     1335.79     53.30 o 
  -4   6   8     2282.79     2154.90     56.11 o 
  -3   6   8      195.03      188.63     37.89 o 
  -2   6   8     5490.48     5551.73     69.03 o 
  -1   6   8       21.04       42.13     30.61 o 
   0   6   8     5316.68     5476.54    121.31 o 
   1   6   8       43.77       29.72     55.55 o 
   2   6   8     3380.65     3268.66    124.21 o 
   3   6   8       55.59       78.33     75.35 o 
 -10   7   8        8.44       48.76     89.65 o 
  -9   7   8     1977.82     1964.46    141.11 o 
  -8   7   8      248.87      236.53     55.44 o 
  -7   7   8     1203.43     1215.15     58.90 o 
  -6   7   8     1262.26     1223.82     59.48 o 
  -5   7   8      409.96      378.58     45.80 o 
  -4   7   8     1391.18     1400.72     58.82 o 
  -3   7   8      887.56      892.93     59.87 o 
  -2   7   8      871.77      831.07     59.54 o 
  -1   7   8     2297.24     2282.90     69.05 o 
   0   7   8       28.22       36.02     59.47 o 
   1   7   8     2551.17     2592.75    122.82 o 
   2   7   8       36.43       32.46     78.01 o 
  -9   8   8       36.05       26.61     53.96 o 
  -8   8   8     2416.92     2325.90     62.26 o 
  -7   8   8       19.83       27.92     47.51 o 
  -6   8   8     1952.87     1882.68     73.82 o 
  -5   8   8      388.61      406.31     71.27 o 
  -4   8   8      452.62      417.45     51.07 o 
  -3   8   8      966.33      925.57     69.21 o 
  -2   8   8      541.66      479.75     57.01 o 
  -1   8   8     1174.96     1177.42     74.33 o 
   0   8   8      624.31      667.76    105.00 o 
   1   8   8      148.65      198.08     98.04 o 
  -8   9   8       44.81       38.29     53.36 o 
  -7   9   8     3264.79     3155.10    247.85 o 
  -6   9   8        9.84       23.24     50.86 o 
  -5   9   8     2171.97     2213.48     76.83 o 
  -4   9   8       68.89       89.60     55.26 o 
  -3   9   8     1168.05     1210.96    143.28 o 
  -2   9   8      423.25      387.84     65.56 o 
  -1   9   8      281.01      274.57     62.86 o 
   0   9   8      710.66      742.76    118.94 o 
   1   9   8      400.44      440.94    101.50 o 
  -7  10   8      181.23      189.00     64.47 o 
  -6  10   8     2101.87     2156.50     88.45 o 
  -5  10   8        9.40       18.78     62.64 o 
  -4  10   8     2561.34     2832.26    100.91 o 
  -3  10   8       68.73       50.63     58.82 o 
  -2  10   8     1792.44     1791.70    110.95 o 
  -1  10   8       78.16       69.35     69.89 o 
   0  10   8      439.66      617.69    132.26 o 
  -4  11   8       45.07       38.82     64.51 o 
  -3 -10   9      792.45      778.18    129.91 o 
  -2 -10   9        8.14        0.00    115.52 o 
  -1 -10   9     2260.39     2393.58    102.52 o 
   0 -10   9       12.86        4.07     86.81 o 
   1 -10   9     2413.90     2324.60    133.43 o 
   2 -10   9       20.16       34.55     92.80 o 
   3 -10   9      877.98      873.45    131.59 o 
   4 -10   9      191.55      246.96    132.11 o 
  -4  -9   9       97.81       87.91    117.56 o 
  -3  -9   9      528.75      469.16    100.81 o 
  -2  -9   9      392.72      443.85     92.05 o 
  -1  -9   9      123.49      215.06    111.59 o 
   0  -9   9     1825.64     1951.44    142.41 o 
   1  -9   9       17.53       35.71     82.39 o 
   2  -9   9     2612.19     2560.77    152.57 o 
   3  -9   9       83.15       30.33    101.33 o 
   4  -9   9     1418.29     1444.89    119.38 o 
   5  -9   9       11.73       50.06     93.45 o 
  -6  -8   9      139.37      170.14    112.92 o 
  -5  -8   9      881.28      854.98     97.96 o 
  -4  -8   9      393.43      312.00     76.62 o 
  -3  -8   9       88.80       33.19     75.75 o 
  -2  -8   9     1105.46     1090.88     89.35 o 
  -1  -8   9       92.68       91.62     79.78 o 
   0  -8   9      370.49      357.48     88.71 o 
   1  -8   9      788.68      790.43     72.96 o 
   2  -8   9       89.55       80.16     70.13 o 
   3  -8   9     2528.83     2171.34     91.38 o 
   4  -8   9       96.79      118.11    106.15 o 
   5  -8   9     1933.37     1848.05    129.21 o 
   6  -8   9        9.05       71.68     65.21 o 
  -7  -7   9       10.20       65.09    116.01 o 
  -6  -7   9     2935.97     3074.21    142.47 o 
  -5  -7   9       53.82       21.24     76.01 o 
  -4  -7   9     2765.87     2875.00    136.70 o 
  -3  -7   9      237.18      206.82     86.56 o 
  -2  -7   9      751.12      799.05    102.15 o 
  -1  -7   9     1228.23     1121.99     61.60 o 
   0  -7   9       35.70       43.21     52.26 o 
   1  -7   9     1051.82     1014.74     82.73 o 
   2  -7   9      371.71      417.98     83.28 o 
   3  -7   9      683.05      707.26    130.89 o 
   4  -7   9     1418.65     1491.74    121.18 o 
   5  -7   9        8.40       30.32     45.40 o 
   6  -7   9     2275.20     2258.40     86.10 o 
  -7  -6   9     1801.03     1856.26    149.38 o 
  -6  -6   9       33.10        2.56     77.47 o 
  -5  -6   9     3590.59     3634.57    399.09 o 
  -4  -6   9       20.29       58.01     65.51 o 
  -3  -6   9     5205.68     5322.07    347.62 o 
  -2  -6   9        9.26       25.14     34.63 o 
  -1  -6   9     2087.91     1953.64     55.26 o 
   0  -6   9      395.85      367.48     46.15 o 
   1  -6   9      278.76      247.31     85.65 o 
   2  -6   9     1688.94     1674.86     98.58 o 
   3  -6   9      124.48      161.15     71.33 o 
   4  -6   9     1013.57     1002.14     55.74 o 
   5  -6   9      539.71      524.27     59.88 o 
   6  -6   9      373.54      298.81     67.54 o 
   7  -6   9     1517.69     1541.37    129.23 o 
  -8  -5   9      335.77      247.70    111.02 o 
  -7  -5   9      545.96      459.33    105.94 o 
  -6  -5   9      958.49      957.65    105.58 o 
  -5  -5   9       48.05       74.53     79.58 o 
  -4  -5   9     3904.46     3974.28    108.68 o 
  -3  -5   9       69.40       73.32     43.94 o 
  -2  -5   9     5972.47     6094.42     86.81 o 
  -1  -5   9      285.76      257.99     40.57 o 
   0  -5   9     4550.12     4425.09     79.39 o 
   1  -5   9       14.20        7.23     55.12 o 
   2  -5   9     1043.29      993.57     90.86 o 
   3  -5   9      723.75      727.63     54.21 o 
   4  -5   9       62.80       64.17     48.49 o 
   5  -5   9     1088.77     1109.71     80.37 o 
   6  -5   9      258.69      243.06     71.58 o 
   7  -5   9      810.26      661.14    106.24 o 
  -9  -4   9      801.90      864.64    129.38 o 
  -8  -4   9     1005.79      906.35     90.51 o 
  -7  -4   9      176.41      130.08     70.48 o 
  -6  -4   9     1001.98     1082.51     83.90 o 
  -5  -4   9      469.36      446.06     63.47 o 
  -4  -4   9      853.00      864.45     53.24 o 
  -3  -4   9     2803.80     2922.39     66.54 o 
  -2  -4   9       12.07       39.29     35.69 o 
  -1  -4   9     6110.03     5946.82     78.59 o 
   0  -4   9       38.40       28.08     29.59 o 
   1  -4   9     8306.10     8093.26    194.60 o 
   2  -4   9      247.59      206.32     42.68 o 
   3  -4   9     2516.37     2504.53     66.97 o 
   4  -4   9      126.62      129.32     45.37 o 
   5  -4   9      494.22      462.12     76.14 o 
   6  -4   9      817.96      851.65    109.30 o 
   7  -4   9      110.38       48.16     87.92 o 
  -9  -3   9       13.41       57.60     74.22 o 
  -8  -3   9     1607.80     1601.99     72.36 o 
  -7  -3   9      325.49      300.61     51.38 o 
  -6  -3   9      669.77      720.00     62.33 o 
  -5  -3   9     1936.92     1979.79     60.39 o 
  -4  -3   9      244.86      238.12     47.42 o 
  -3  -3   9     1537.39     1590.00     55.69 o 
  -2  -3   9      988.67      988.75     74.65 o 
  -1  -3   9      561.76      509.75     38.84 o 
   0  -3   9     4275.37     4102.68     65.55 o 
   1  -3   9       23.03       26.36     23.83 o 
   2  -3   9     6518.71     6426.21     83.70 o 
   3  -3   9      471.83      409.47     40.44 o 
   4  -3   9     4169.57     4078.26     73.62 o 
   5  -3   9       12.72       38.33     76.56 o 
   6  -3   9     1257.76     1244.64    114.89 o 
   7  -3   9      235.54      232.98     79.78 o 
  -9  -2   9     3229.86     3549.78    103.62 o 
  -8  -2   9      247.83      178.42     55.89 o 
  -7  -2   9     3243.24     3313.66     92.72 o 
  -6  -2   9       81.46      112.88     45.72 o 
  -5  -2   9     3524.63     3440.39     66.09 o 
  -4  -2   9     1582.34     1574.84     53.97 o 
  -3  -2   9      350.03      301.67     40.50 o 
  -2  -2   9     2299.97     2176.05     65.73 o 
  -1  -2   9      700.75      667.26     42.79 o 
   0  -2   9     2233.51     2126.81     36.96 o 
   1  -2   9     1516.27     1447.65     36.01 o 
   2  -2   9      196.14      167.69     27.41 o 
   3  -2   9     3494.21     3458.12     70.34 o 
   4  -2   9       96.29      126.27     77.83 o 
   5  -2   9     3895.25     4221.48    121.02 o 
   6  -2   9      221.60      192.80     69.97 o 
   7  -2   9     1521.96     1481.00    127.85 o 
 -10  -1   9      942.72      865.99     82.90 o 
  -9  -1   9       51.82       67.85     54.17 o 
  -8  -1   9     3345.76     3519.41     94.78 o 
  -7  -1   9      226.50      204.96     44.70 o 
  -6  -1   9     7535.96     7662.94     93.74 o 
  -5  -1   9        7.17       29.02     32.99 o 
  -4  -1   9     6074.58     6055.40    142.33 o 
  -3  -1   9      163.93      165.23     36.23 o 
  -2  -1   9     1829.02     1810.82     50.21 o 
  -1  -1   9     2103.82     2086.22     80.97 o 
   0  -1   9      512.68      513.81     42.80 o 
   1  -1   9     2389.38     2448.07     75.68 o 
   2  -1   9      566.18      569.54     34.76 o 
   3  -1   9     1351.69     1362.04     72.64 o 
   4  -1   9     1701.27     1635.12     93.62 o 
   5  -1   9      100.44       77.07     64.78 o 
   6  -1   9     2678.50     2610.97    131.70 o 
   7  -1   9       82.65      111.35     96.99 o 
 -10   0   9      891.59      776.94     77.46 o 
  -9   0   9      599.07      578.81     68.84 o 
  -8   0   9      351.35      358.87     56.94 o 
  -7   0   9     2005.01     2035.72    111.08 o 
  -6   0   9       21.75       26.37     35.58 o 
  -5   0   9     8550.31     8797.23    158.10 o 
  -4   0   9      334.79      292.62     38.69 o 
  -3   0   9     7671.81     7692.58     86.68 o 
  -2   0   9       32.23       39.92     32.69 o 
  -1   0   9     5150.25     5175.80     70.04 o 
   0   0   9      401.22      409.30     58.03 o 
   1   0   9      534.19      574.06     45.31 o 
   2   0   9     1559.18     1548.20     48.84 o 
   3   0   9      518.98      531.70     58.28 o 
   4   0   9     1726.35     1585.96     95.03 o 
   5   0   9      332.74      293.02     83.06 o 
   6   0   9      523.48      417.80    103.38 o 
   7   0   9     1413.58     1372.29    146.67 o 
 -10   1   9      396.21      370.14     74.34 o 
  -9   1   9      722.68      738.73     79.47 o 
  -8   1   9      205.98      196.47     54.43 o 
  -7   1   9      625.75      689.96     52.22 o 
  -6   1   9      284.77      279.53     42.66 o 
  -5   1   9       27.69       32.03     31.76 o 
  -4   1   9     4641.23     4700.49    127.56 o 
  -3   1   9      384.86      365.91     40.51 o 
  -2   1   9     7842.38     7977.71    130.49 o 
  -1   1   9      300.58      253.67     34.85 o 
   0   1   9     7105.14     7094.49    102.35 o 
   1   1   9       12.39       25.60     29.79 o 
   2   1   9     2156.55     2207.24     75.06 o 
   3   1   9      855.46      853.98     86.70 o 
   4   1   9      673.32      669.99     60.47 o 
   5   1   9     1078.76     1237.09    126.28 o 
   6   1   9      144.10      258.86    129.93 o 
 -10   2   9       99.88      133.05     68.31 o 
  -9   2   9     1177.80     1184.33     67.59 o 
  -8   2   9      654.21      705.66     66.01 o 
  -7   2   9      428.30      414.78     51.67 o 
  -6   2   9     1298.37     1270.02     57.74 o 
  -5   2   9      159.66      187.14     38.12 o 
  -4   2   9     1152.21     1151.73     34.44 o 
  -3   2   9     2601.49     2629.60     61.35 o 
  -2   2   9       32.91       30.84     29.77 o 
  -1   2   9     6452.32     6543.97     78.71 o 
   0   2   9       72.83       61.84     35.48 o 
   1   2   9     7762.46     8060.36    257.99 o 
   2   2   9       29.59       59.71     52.43 o 
   3   2   9     3808.43     3952.45    117.91 o 
   4   2   9      138.96      148.27     55.01 o 
   5   2   9     1042.88     1101.00    137.11 o 
   6   2   9      641.62      776.23    150.19 o 
 -10   3   9     2339.11     2306.38    113.78 o 
  -9   3   9       15.23       24.22     47.95 o 
  -8   3   9     2826.49     2965.23     74.43 o 
  -7   3   9      130.04      114.61     39.27 o 
  -6   3   9     1006.44     1077.36     79.08 o 
  -5   3   9     1559.30     1564.50     42.25 o 
  -4   3   9      636.84      636.98     36.26 o 
  -3   3   9     2656.33     2755.83     50.18 o 
  -2   3   9      726.14      703.21     34.38 o 
  -1   3   9      927.75     1016.93     48.54 o 
   0   3   9     4698.05     4588.70    160.74 o 
   1   3   9      134.50      127.19     60.31 o 
   2   3   9     4747.64     4804.17    110.66 o 
   3   3   9       65.14       46.53     62.43 o 
   4   3   9     3766.96     4040.23    178.59 o 
   5   3   9       10.14       14.97    245.56 o 
 -10   4   9        8.71       28.06     52.88 o 
  -9   4   9     3434.93     3574.17    137.74 o 
  -8   4   9       15.21       41.79     43.99 o 
  -7   4   9     4063.84     4242.91     82.19 o 
  -6   4   9       12.17       19.40     28.83 o 
  -5   4   9     2933.45     2935.21     49.49 o 
  -4   4   9      618.01      637.84     46.33 o 
  -3   4   9      661.30      672.22     38.35 o 
  -2   4   9     1140.93     1125.39     39.48 o 
  -1   4   9       67.77       75.02     39.20 o 
   0   4   9     1538.82     1639.06     84.92 o 
   1   4   9     1347.82     1327.76     83.01 o 
   2   4   9      150.48      152.28     76.37 o 
   3   4   9     1557.32     1624.78    111.67 o 
   4   4   9       11.97       82.98    226.31 o 
 -10   5   9     1028.60     1024.21     74.41 o 
  -9   5   9      191.27      160.62     57.36 o 
  -8   5   9     2391.04     2416.44     95.89 o 
  -7   5   9      121.43      132.06     38.08 o 
  -6   5   9     4653.69     4707.36     88.80 o 
  -5   5   9        6.87       37.17     27.79 o 
  -4   5   9     4563.31     4674.43     95.71 o 
  -3   5   9       28.93       41.37     29.45 o 
  -2   5   9     1234.74     1199.52     43.39 o 
  -1   5   9      725.73      730.16     48.31 o 
   0   5   9      337.83      361.23     64.71 o 
   1   5   9     1277.47     1319.57     92.25 o 
   2   5   9      212.99      179.08     84.85 o 
   3   5   9      445.65      371.56     87.22 o 
 -10   6   9      801.20      805.12     81.81 o 
  -9   6   9      736.54      697.92     59.99 o 
  -8   6   9      404.78      370.20     57.45 o 
  -7   6   9     1062.92     1147.91     63.27 o 
  -6   6   9       12.39       16.33     40.72 o 
  -5   6   9     3746.00     3824.38     60.23 o 
  -4   6   9       52.32       27.99     31.33 o 
  -3   6   9     3392.90     3560.99     76.75 o 
  -2   6   9      282.10      247.67     35.43 o 
  -1   6   9     2965.30     3029.85     75.34 o 
   0   6   9      314.48      246.71     69.84 o 
   1   6   9      826.96      886.90    102.11 o 
   2   6   9      751.39      782.03    110.41 o 
   3   6   9      327.39      260.14     77.02 o 
  -9   7   9      609.44      569.36     67.88 o 
  -8   7   9      245.67      229.03     53.42 o 
  -7   7   9      545.98      550.79     55.59 o 
  -6   7   9      686.50      706.99     69.88 o 
  -5   7   9      331.91      396.63     62.19 o 
  -4   7   9     1873.39     1971.37     90.38 o 
  -3   7   9       18.39       17.63     35.33 o 
  -2   7   9     3027.25     3055.28     65.40 o 
  -1   7   9       29.36       40.70     47.30 o 
   0   7   9     3256.46     3377.13    124.01 o 
   1   7   9       12.85       48.53     79.06 o 
   2   7   9     1150.33     1148.84    113.39 o 
  -8   8   9      459.53      444.88     74.09 o 
  -7   8   9      372.81      309.72     55.62 o 
  -6   8   9      643.14      581.51     65.71 o 
  -5   8   9      469.44      443.64     64.03 o 
  -4   8   9      782.57      726.02     53.13 o 
  -3   8   9      781.69      709.46     54.02 o 
  -2   8   9      135.57      118.28     52.52 o 
  -1   8   9     2193.93     2372.21     98.93 o 
   0   8   9       38.64       62.66     81.36 o 
   1   8   9     2211.35     2411.43    143.80 o 
  -7   9   9      445.87      466.09     69.90 o 
  -6   9   9      934.58     1115.41     88.02 o 
  -5   9   9      555.45      577.78     72.22 o 
  -4   9   9      627.44      600.12     71.46 o 
  -3   9   9     1036.01      981.85     81.57 o 
  -2   9   9      353.32      311.49     66.99 o 
  -1   9   9      284.69      320.26     99.93 o 
   0   9   9      753.45      755.28    123.65 o 
  -5  10   9     1036.55     1068.08     83.25 o 
  -4  10   9      251.40      241.27     73.98 o 
  -3  10   9      643.33      621.28     88.16 o 
  -1 -10  10       27.46       26.22    121.58 o 
   0 -10  10      845.71      827.63     89.68 o 
   1 -10  10      323.43      288.00    113.95 o 
  -3  -9  10     1274.59     1240.49    139.68 o 
  -2  -9  10       44.44       25.44     87.57 o 
  -1  -9  10     2214.62     2087.33    104.51 o 
   0  -9  10       10.04       17.34     81.69 o 
   1  -9  10     1692.76     1531.83    103.30 o 
   2  -9  10       90.19      125.37     91.20 o 
   3  -9  10      702.82      675.79    118.14 o 
  -5  -8  10      907.93      902.25    135.79 o 
  -4  -8  10      222.97      223.77     86.47 o 
  -3  -8  10      215.00      253.00     86.76 o 
  -2  -8  10     1304.47     1186.26     65.04 o 
  -1  -8  10       26.73       66.66     92.17 o 
   0  -8  10     2288.91     2840.48    155.44 o 
   1  -8  10      114.14       40.99     82.76 o 
   2  -8  10     2440.92     2394.90    112.14 o 
   3  -8  10       10.26        0.90    142.21 o 
   4  -8  10     1530.00     1499.54    114.20 o 
  -6  -7  10      242.67      309.05    112.16 o 
  -5  -7  10      355.78      343.25    103.91 o 
  -4  -7  10     1250.94     1288.02    138.04 o 
  -3  -7  10      196.28      202.23     62.82 o 
  -2  -7  10     1029.82     1113.90     76.16 o 
  -1  -7  10      726.59      706.84     67.50 o 
   0  -7  10      235.93      228.88     73.66 o 
   1  -7  10     1522.03     1643.78    125.99 o 
   2  -7  10       54.23       87.63     70.45 o 
   3  -7  10     2373.75     2108.15    100.63 o 
   4  -7  10       44.15        0.00     71.34 o 
   5  -7  10     1905.50     1757.80    116.39 o 
  -7  -6  10       22.56        8.93    108.68 o 
  -6  -6  10     1971.08     1951.62    113.21 o 
  -5  -6  10       16.03       78.93    100.91 o 
  -4  -6  10      883.32      896.51     80.87 o 
  -3  -6  10      687.17      696.95     68.62 o 
  -2  -6  10      152.95      149.53     50.14 o 
  -1  -6  10     1232.14     1197.85     61.66 o 
   0  -6  10      165.03      160.50     73.35 o 
   1  -6  10      695.42      698.81     85.30 o 
   2  -6  10      684.51      697.05    162.20 o 
   3  -6  10       32.60       59.89     70.27 o 
   4  -6  10     1514.02     1490.72    101.03 o 
   5  -6  10       26.00       12.18     55.86 o 
   6  -6  10     2117.78     2057.28    118.05 o 
  -7  -5  10     2430.96     2250.20    116.57 o 
  -6  -5  10       65.91       86.51     58.85 o 
  -5  -5  10     3616.71     3743.55    113.36 o 
  -4  -5  10       74.99       80.00     46.77 o 
  -3  -5  10     2892.56     2811.75     84.94 o 
  -2  -5  10       68.09       81.37     41.57 o 
  -1  -5  10      629.37      623.67     52.66 o 
   0  -5  10     1528.90     1515.68     58.34 o 
   1  -5  10      244.66      274.77     75.06 o 
   2  -5  10     1168.37     1069.10     87.49 o 
   3  -5  10      215.19      175.04     67.87 o 
   4  -5  10      503.38      447.29     56.72 o 
   5  -5  10      890.11      881.63     96.63 o 
   6  -5  10       33.64       80.94    100.41 o 
  -8  -4  10      728.72      771.65     75.64 o 
  -7  -4  10      477.90      415.39     58.09 o 
  -6  -4  10     2181.43     2195.90     82.56 o 
  -5  -4  10       11.23       31.71     44.33 o 
  -4  -4  10     4532.91     4681.92    160.52 o 
  -3  -4  10      218.98      234.66     48.95 o 
  -2  -4  10     4782.52     4616.74    183.38 o 
  -1  -4  10      139.75      103.79     38.39 o 
   0  -4  10     2787.18     2705.74     84.45 o 
   1  -4  10     1093.25      960.64     75.89 o 
   2  -4  10      615.76      613.77     90.07 o 
   3  -4  10     1194.43     1302.47     67.29 o 
   4  -4  10      309.10      266.15     47.73 o 
   5  -4  10     1374.31     1462.21    111.05 o 
   6  -4  10      309.08      284.94     89.20 o 
  -9  -3  10      444.63      415.78     84.33 o 
  -8  -3  10      789.48      735.05     65.86 o 
  -7  -3  10      365.23      341.33     56.11 o 
  -6  -3  10     1338.65     1368.34     71.05 o 
  -5  -3  10     1453.64     1505.87     67.67 o 
  -4  -3  10      144.24      147.66     42.11 o 
  -3  -3  10     3019.03     3080.56     69.74 o 
  -2  -3  10      257.23      232.70     39.71 o 
  -1  -3  10     5436.21     5394.55    119.65 o 
   0  -3  10      566.71      478.38     42.76 o 
   1  -3  10     4099.99     4210.03     71.06 o 
   2  -3  10       15.85       39.86     55.93 o 
   3  -3  10     1118.82     1141.31     61.52 o 
   4  -3  10      764.79      765.03     73.70 o 
   5  -3  10      436.43      329.13     75.42 o 
   6  -3  10      778.31      817.24    110.15 o 
  -9  -2  10       56.43       57.23     62.80 o 
  -8  -2  10      554.24      587.65     65.11 o 
  -7  -2  10      544.92      470.14     60.19 o 
  -6  -2  10      444.98      457.47     61.94 o 
  -5  -2  10     1901.05     1941.08     66.92 o 
  -4  -2  10      554.34      492.66     48.36 o 
  -3  -2  10      975.65      938.94     53.79 o 
  -2  -2  10     1881.82     1944.50     78.29 o 
  -1  -2  10       40.19       82.88     34.55 o 
   0  -2  10     4538.72     4462.89    131.65 o 
   1  -2  10      488.46      452.66     36.48 o 
   2  -2  10     4408.96     4287.68    123.43 o 
   3  -2  10      167.91      148.77     50.09 o 
   4  -2  10     2527.87     2530.77    107.60 o 
   5  -2  10      249.17      220.23     85.47 o 
   6  -2  10      494.05      379.52     98.37 o 
  -9  -1  10     2331.45     2372.83     84.28 o 
  -8  -1  10       38.90       23.20     50.05 o 
  -7  -1  10     2247.83     2361.38     75.00 o 
  -6  -1  10      554.94      602.53     60.52 o 
  -5  -1  10     1285.11     1379.33     70.27 o 
  -4  -1  10     1502.24     1569.78     55.88 o 
  -3  -1  10      512.40      470.93     46.90 o 
  -2  -1  10     3140.74     2985.50     61.37 o 
  -1  -1  10     1137.55     1102.98     51.85 o 
   0  -1  10      542.76      483.79     33.90 o 
   1  -1  10     1843.99     1784.12     43.50 o 
   2  -1  10       47.42       47.43     31.06 o 
   3  -1  10     3971.63     4010.84    101.18 o 
   4  -1  10      155.81      104.22     86.98 o 
   5  -1  10     2997.47     3005.52    127.55 o 
   6  -1  10       29.39       25.76     92.81 o 
  -9   0  10       94.51       90.24     62.20 o 
  -8   0  10     3471.01     3613.48    105.58 o 
  -7   0  10       84.76       54.57     52.12 o 
  -6   0  10     4448.11     4578.59     94.59 o 
  -5   0  10       24.11       36.25     36.74 o 
  -4   0  10     2670.91     2580.13     90.89 o 
  -3   0  10      842.57      767.51     48.57 o 
  -2   0  10     1465.68     1321.07     46.17 o 
  -1   0  10     3392.58     3356.16     64.91 o 
   0   0  10      427.43      407.03     43.99 o 
   1   0  10     1192.55     1167.42     56.70 o 
   2   0  10      576.70      622.23     70.34 o 
   3   0  10      181.83      135.60     57.38 o 
   4   0  10     1825.94     1877.22    121.49 o 
   5   0  10      117.64       81.43     95.78 o 
   6   0  10     2082.42     2113.59    113.70 o 
 -10   1  10      532.25      499.64     77.47 o 
  -9   1  10      827.78      807.82     72.16 o 
  -8   1  10       79.89       95.35     49.13 o 
  -7   1  10     4721.40     4675.54    100.64 o 
  -6   1  10      102.31       91.39     38.68 o 
  -5   1  10     4312.77     4345.25     96.80 o 
  -4   1  10      288.63      257.80     46.71 o 
  -3   1  10     4762.84     4840.58     82.85 o 
  -2   1  10       87.36      114.61     38.20 o 
  -1   1  10     1987.43     1884.37     54.51 o 
   0   1  10     1130.27     1107.15     76.37 o 
   1   1  10      506.88      512.38     46.63 o 
   2   1  10     1868.06     1920.42     88.86 o 
   3   1  10      230.04      219.80     90.90 o 
   4   1  10      559.75      559.57     95.96 o 
   5   1  10      568.01      621.19    104.57 o 
 -10   2  10      320.75      355.81     86.58 o 
  -9   2  10      920.15      988.63     77.35 o 
  -8   2  10      554.13      537.18     61.87 o 
  -7   2  10      843.27      829.09     64.18 o 
  -6   2  10     3042.13     3104.24    143.89 o 
  -5   2  10       21.76       51.06     35.79 o 
  -4   2  10     4495.41     4535.86    158.27 o 
  -3   2  10      159.64      124.47     32.94 o 
  -2   2  10     5930.16     6102.35    135.80 o 
  -1   2  10       85.43       60.69     34.28 o 
   0   2  10     3395.52     3429.31    117.07 o 
   1   2  10      370.66      380.58     82.94 o 
   2   2  10     1370.13     1384.80     83.25 o 
   3   2  10     1279.44     1281.24     81.75 o 
   4   2  10      175.37      203.12    343.83 o 
   5   2  10      779.35      761.76    129.39 o 
 -10   3  10      109.78      161.96     74.71 o 
  -9   3  10      295.61      259.91     65.49 o 
  -8   3  10      724.87      678.68     62.82 o 
  -7   3  10      221.21      223.75     47.40 o 
  -6   3  10     1019.43     1063.56     60.01 o 
  -5   3  10      800.74      898.11     58.48 o 
  -4   3  10      172.69      195.21     37.62 o 
  -3   3  10     3220.63     3248.68     52.76 o 
  -2   3  10       64.90       47.91     45.02 o 
  -1   3  10     4083.02     4127.72    107.94 o 
   0   3  10      101.07      110.06     43.08 o 
   1   3  10     5104.46     5284.65    118.41 o 
   2   3  10       54.83       53.12     64.27 o 
   3   3  10     1926.12     1938.79    106.33 o 
   4   3  10      532.52      467.67     92.00 o 
 -10   4  10     1543.31     1541.56    114.88 o 
  -9   4  10       19.75       44.68     57.82 o 
  -8   4  10      597.81      588.40     64.40 o 
  -7   4  10      361.66      255.95     43.70 o 
  -6   4  10      540.04      529.65     93.25 o 
  -5   4  10     1627.90     1601.25     49.61 o 
  -4   4  10      425.27      415.28     39.82 o 
  -3   4  10     1060.76     1053.43     44.82 o 
  -2   4  10     1873.84     1821.06     59.60 o 
  -1   4  10       79.85       71.19     41.42 o 
   0   4  10     2367.61     2538.16     96.97 o 
   1   4  10       16.21       23.61     57.79 o 
   2   4  10     3611.39     3940.22    112.95 o 
   3   4  10       42.55       23.09     76.88 o 
  -9   5  10     2366.93     2540.94    157.06 o 
  -8   5  10      119.29       95.69     49.35 o 
  -7   5  10     1612.10     1621.16     70.29 o 
  -6   5  10      156.61      154.60     36.30 o 
  -5   5  10     1544.69     1558.20     55.05 o 
  -4   5  10     1314.44     1354.04     55.25 o 
  -3   5  10      493.81      525.53     48.21 o 
  -2   5  10     2093.31     2069.24     91.89 o 
  -1   5  10     1357.24     1372.33    136.32 o 
   0   5  10      677.04      731.50     95.42 o 
   1   5  10     1175.98     1325.55    118.13 o 
   2   5  10       63.43       59.43     82.22 o 
   3   5  10     2012.47     2059.78    113.61 o 
  -9   6  10       36.22        7.40     65.50 o 
  -8   6  10     2293.76     2200.36    101.65 o 
  -7   6  10       40.10       62.80     47.65 o 
  -6   6  10     3176.80     3109.09     71.05 o 
  -5   6  10       11.55       25.65     34.53 o 
  -4   6  10     1581.83     1527.08     56.36 o 
  -3   6  10      269.25      244.84     39.66 o 
  -2   6  10      821.20      797.85     50.22 o 
  -1   6  10     1409.84     1350.71    213.18 o 
   0   6  10      351.06      301.34     77.31 o 
   1   6  10      514.06      524.70     98.75 o 
   2   6  10      425.79      410.91    100.95 o 
  -8   7  10       80.09       93.39     51.95 o 
  -7   7  10     1459.80     1405.14     58.95 o 
  -6   7  10       10.17       37.32     42.89 o 
  -5   7  10     2344.50     2373.76     77.90 o 
  -4   7  10      335.50      330.03     53.09 o 
  -3   7  10     1577.32     1698.55     66.81 o 
  -2   7  10       46.91       79.06     62.40 o 
  -1   7  10     1433.20     1450.26    115.52 o 
   0   7  10      406.19      363.60     97.38 o 
   1   7  10      188.82      174.48    103.54 o 
  -7   8  10      537.51      533.05     63.01 o 
  -6   8  10      789.97      770.02     60.64 o 
  -5   8  10       11.71       43.46     44.45 o 
  -4   8  10     1188.51     1208.63     60.30 o 
  -3   8  10      138.31      161.40     69.48 o 
  -2   8  10     1931.52     2124.24     99.47 o 
  -1   8  10        8.60       43.85    109.76 o 
   0   8  10     1492.79     1545.56    113.26 o 
  -5   9  10      369.39      355.47     58.37 o 
  -4   9  10      191.46      218.80     53.98 o 
  -3   9  10     1089.65     1093.59     86.67 o 
  -2   9  10       54.51       75.60     68.90 o 
  -1  -9  11       97.65      138.64    108.09 o 
   0  -9  11      221.71      264.49    122.91 o 
  -3  -8  11     1605.62     1627.91     88.16 o 
  -2  -8  11       37.49       66.12    100.98 o 
  -1  -8  11     2196.67     2222.25    133.02 o 
   0  -8  11       13.31        0.00     86.23 o 
   1  -8  11      831.84      743.61    104.28 o 
   2  -8  11      467.15      495.28    113.40 o 
   3  -8  11      565.86      535.20    128.72 o 
  -5  -7  11      319.11      350.54     84.54 o 
  -4  -7  11      724.17      703.89     77.85 o 
  -3  -7  11      175.46      198.65     66.23 o 
  -2  -7  11     2085.47     1997.59     72.99 o 
  -1  -7  11       10.17       12.32     81.78 o 
   0  -7  11     2632.91     2808.07    144.46 o 
   1  -7  11       53.37       23.53     74.99 o 
   2  -7  11     2448.60     2428.43    129.96 o 
   3  -7  11      165.54      174.69    104.74 o 
   4  -7  11      764.07      759.12    126.21 o 
  -6  -6  11      444.27      492.45     81.02 o 
  -5  -6  11       86.40      102.10     66.13 o 
  -4  -6  11      860.94      890.85     82.76 o 
  -3  -6  11      472.76      461.92     58.77 o 
  -2  -6  11      644.64      600.65     58.94 o 
  -1  -6  11     1137.59     1177.65    111.31 o 
   0  -6  11       15.65       13.83     86.42 o 
   1  -6  11     2050.43     1971.41     97.95 o 
   2  -6  11       61.06       49.23     77.77 o 
   3  -6  11     2819.48     2525.52    114.46 o 
   4  -6  11       34.75       12.67    101.82 o 
  -7  -5  11        8.47       47.47     74.71 o 
  -6  -5  11     1044.08      884.19     98.95 o 
  -5  -5  11      172.92      210.91     63.01 o 
  -4  -5  11      460.51      500.51     65.52 o 
  -3  -5  11     1320.26     1353.13     67.30 o 
  -2  -5  11      261.51      291.49     56.42 o 
  -1  -5  11     1056.61     1142.07     68.38 o 
   0  -5  11      578.85      546.98     96.40 o 
   1  -5  11      426.80      337.28     81.16 o 
   2  -5  11     1212.57     1133.31     97.27 o 
   3  -5  11       10.44        0.00     85.20 o 
   4  -5  11     2188.39     2140.85    124.49 o 
  -7  -4  11     2793.74     2595.24     82.40 o 
  -6  -4  11       98.60       83.16     61.51 o 
  -5  -4  11     2458.37     2632.30     87.36 o 
  -4  -4  11       20.98       14.07     45.36 o 
  -3  -4  11     1054.51      984.20     70.23 o 
  -2  -4  11      554.14      480.97     55.05 o 
  -1  -4  11      252.88      203.90     43.49 o 
   0  -4  11     1133.73     1090.36     61.73 o 
   1  -4  11      287.10      220.89     75.78 o 
   2  -4  11     1034.72      966.83    108.95 o 
   3  -4  11      519.30      464.80     87.76 o 
   4  -4  11      189.09      146.69     77.52 o 
   5  -4  11     1504.10     1415.06    106.16 o 
  -8  -3  11      886.63      883.76     94.37 o 
  -7  -3  11       27.30       30.12     57.89 o 
  -6  -3  11     2824.31     2823.27     92.63 o 
  -5  -3  11       77.39       85.18     55.99 o 
  -4  -3  11     3854.04     3844.53     84.64 o 
  -3  -3  11      363.25      346.27     53.11 o 
  -2  -3  11     2450.04     2421.60    143.35 o 
  -1  -3  11      105.36       78.73     41.00 o 
   0  -3  11      868.79      755.49     70.37 o 
   1  -3  11      661.01      604.55     87.97 o 
   2  -3  11      239.47      231.20     82.28 o 
   3  -3  11     1308.90     1221.10     60.78 o 
   4  -3  11      275.48      169.39     78.76 o 
   5  -3  11      629.58      520.80    108.33 o 
  -8  -2  11      928.60      932.29    103.87 o 
  -7  -2  11      503.68      412.41     66.28 o 
  -6  -2  11      520.58      504.44     74.53 o 
  -5  -2  11     2118.47     2047.95     69.39 o 
  -4  -2  11       20.82        8.16     44.80 o 
  -3  -2  11     3875.99     3749.35     77.91 o 
  -2  -2  11      303.11      217.48     46.98 o 
  -1  -2  11     4602.89     4535.40    109.78 o 
   0  -2  11       33.81       33.87     41.16 o 
   1  -2  11     1995.96     1901.47     62.51 o 
   2  -2  11      335.89      286.61     57.48 o 
   3  -2  11      882.53      917.66     93.66 o 
   4  -2  11     1053.38     1034.67     86.79 o 
   5  -2  11      205.71      176.56     96.19 o 
  -9  -1  11      266.22      259.02     83.60 o 
  -8  -1  11      552.86      467.71     76.87 o 
  -7  -1  11     1053.68     1070.70     69.52 o 
  -6  -1  11      413.89      466.74     57.95 o 
  -5  -1  11     1570.11     1490.60     77.85 o 
  -4  -1  11      939.42      943.33     64.31 o 
  -3  -1  11      157.17      131.97     41.72 o 
  -2  -1  11     3315.82     3225.27     72.51 o 
  -1  -1  11       27.62       27.12     45.39 o 
   0  -1  11     4116.28     4370.06     74.47 o 
   1  -1  11      387.23      323.42     37.38 o 
   2  -1  11     3013.52     2994.74     97.52 o 
   3  -1  11       79.32      104.93     70.81 o 
   4  -1  11     1202.50     1144.30    119.06 o 
   5  -1  11      169.71      215.77    113.80 o 
  -9   0  11     1376.61     1443.64     80.96 o 
  -8   0  11       41.37       47.60     62.46 o 
  -7   0  11     1128.68     1146.71     75.55 o 
  -6   0  11      334.79      346.31     52.48 o 
  -5   0  11      262.61      218.03     54.94 o 
  -4   0  11     1730.83     1698.20     58.24 o 
  -3   0  11      362.42      377.44     54.29 o 
  -2   0  11      904.49      862.83     52.90 o 
  -1   0  11     1450.39     1347.33     55.26 o 
   0   0  11       36.57       61.18     43.67 o 
   1   0  11     2480.93     2391.93     63.90 o 
   2   0  11      161.51      124.48     43.74 o 
   3   0  11     3167.29     3315.18    124.12 o 
   4   0  11       35.26       30.49     87.19 o 
   5   0  11     1034.37      910.99    126.31 o 
  -9   1  11       43.72       24.88     68.24 o 
  -8   1  11     3062.72     3268.39     93.97 o 
  -7   1  11       14.40       38.24     47.82 o 
  -6   1  11     2574.78     2728.61     87.42 o 
  -5   1  11       59.45       80.02     49.68 o 
  -4   1  11     1147.15     1030.83     59.25 o 
  -3   1  11     1659.56     1607.98     62.45 o 
  -2   1  11      337.47      282.45     45.05 o 
  -1   1  11     1334.07     1290.23     71.57 o 
   0   1  11      339.86      315.54     59.39 o 
   1   1  11      403.33      291.45     52.80 o 
   2   1  11     1452.71     1323.11    160.47 o 
   3   1  11       18.40        0.00     70.21 o 
   4   1  11     1921.09     1871.92    111.17 o 
  -9   2  11     1837.16     1724.45     76.43 o 
  -8   2  11       45.60       43.89     57.20 o 
  -7   2  11     3664.74     3841.00    155.56 o 
  -6   2  11       42.73       54.04     44.52 o 
  -5   2  11     4073.14     4255.41    102.29 o 
  -4   2  11       26.77       35.34     43.69 o 
  -3   2  11     3249.12     3347.95     70.15 o 
  -2   2  11      552.42      546.94     57.95 o 
  -1   2  11      583.00      586.12     60.56 o 
   0   2  11     1481.92     1439.21     67.13 o 
   1   2  11      304.82      243.38     65.37 o 
   2   2  11      954.38     1014.36    233.33 o 
   3   2  11      566.45      485.09     93.18 o 
   4   2  11      223.12      191.54    126.06 o 
  -9   3  11      559.61      552.81     82.47 o 
  -8   3  11     1371.19     1411.15     86.62 o 
  -7   3  11      165.31      146.77     61.46 o 
  -6   3  11     2322.77     2497.59     82.13 o 
  -5   3  11       53.80       48.45     41.66 o 
  -4   3  11     4251.21     4354.57     82.15 o 
  -3   3  11       39.15       24.73     43.63 o 
  -2   3  11     3247.30     3296.54     76.38 o 
  -1   3  11       26.12        8.92     46.17 o 
   0   3  11     1152.22     1196.90    110.40 o 
   1   3  11      788.41      794.08     97.35 o 
   2   3  11      275.33      297.47     74.50 o 
   3   3  11      664.63      676.28    116.71 o 
  -9   4  11      325.30      316.37     85.64 o 
  -8   4  11      703.58      739.56     81.63 o 
  -7   4  11      363.71      327.39     52.96 o 
  -6   4  11      382.11      416.40     61.27 o 
  -5   4  11     1651.02     1663.01     82.63 o 
  -4   4  11       66.82       56.00     36.31 o 
  -3   4  11     2921.34     2974.10     71.61 o 
  -2   4  11       46.74       66.06     52.52 o 
  -1   4  11     3593.92     4027.28    123.45 o 
   0   4  11       50.16       63.17     84.62 o 
   1   4  11     2022.36     2092.95    127.21 o 
   2   4  11      123.56      147.69     83.47 o 
   3   4  11      398.43      361.20    112.58 o 
  -8   5  11      484.62      553.52     73.79 o 
  -7   5  11      451.12      442.88     63.51 o 
  -6   5  11      172.63      216.80     58.50 o 
  -5   5  11      819.85      842.57     59.61 o 
  -4   5  11      910.02      892.27     58.07 o 
  -3   5  11      329.21      371.26     65.31 o 
  -2   5  11     1579.48     1499.31     75.72 o 
  -1   5  11       83.01       60.68     74.89 o 
   0   5  11     3362.23     3512.61    148.11 o 
   1   5  11        9.53       18.87     93.92 o 
   2   5  11     2239.90     2186.57    119.24 o 
  -8   6  11       18.06       32.73     59.93 o 
  -7   6  11      922.86      952.53    135.61 o 
  -6   6  11      361.90      363.63     50.35 o 
  -5   6  11      483.11      460.54     47.22 o 
  -4   6  11      903.28      798.39     92.15 o 
  -3   6  11      483.21      402.69     39.25 o 
  -2   6  11      769.69      947.17    118.48 o 
  -1   6  11      926.06      848.52     91.63 o 
   0   6  11      289.47      315.34     99.79 o 
   1   6  11     1380.50     1384.40    117.26 o 
  -7   7  11        7.94       25.71     57.56 o 
  -6   7  11     1373.25     1325.25     59.53 o 
  -5   7  11      106.78       85.73     55.85 o 
  -4   7  11      918.38      843.57     98.43 o 
  -3   7  11      537.94      557.39     76.17 o 
  -2   7  11      397.44      360.58     99.18 o 
  -1   7  11      814.18      800.68    130.55 o 
  -5   8  11     1419.06     1482.07     76.38 o 
  -4   8  11       25.60       32.20     50.54 o 
  -3   8  11     1444.65     1426.88     91.84 o 
  -3  -7  12     2277.84     2219.04    122.99 o 
  -2  -7  12       27.34       24.87     99.93 o 
  -1  -7  12     1228.77     1128.39    130.57 o 
   0  -7  12       94.51      119.23    117.89 o 
   1  -7  12      428.44      454.61    107.93 o 
  -4  -6  12      935.84      963.07     72.47 o 
  -3  -6  12       11.61       27.41     60.39 o 
  -2  -6  12     2193.87     2055.49     68.53 o 
  -1  -6  12       96.04       84.28     83.50 o 
   0  -6  12     2887.35     2777.26    126.19 o 
   1  -6  12       43.86       80.58    103.16 o 
   2  -6  12     1147.01      997.98    107.55 o 
  -5  -5  12      140.45      131.67     73.72 o 
  -4  -5  12      714.69      652.61     70.86 o 
  -3  -5  12      785.07      732.12     62.93 o 
  -2  -5  12      186.22      181.36     61.27 o 
  -1  -5  12     1632.60     1758.93    201.90 o 
   0  -5  12       16.10       17.16     78.62 o 
   1  -5  12     4511.38     4678.09    149.73 o 
   2  -5  12        4.57        0.00     97.14 o 
   3  -5  12     1646.49     1571.76    119.99 o 
  -6  -4  12      798.77      823.43     75.30 o 
  -5  -4  12      696.63      656.09     58.98 o 
  -4  -4  12      318.37      353.80     75.89 o 
  -3  -4  12      954.42     1035.07     68.45 o 
  -2  -4  12      187.05      196.13     51.16 o 
  -1  -4  12      482.79      423.19     52.93 o 
   0  -4  12      788.99      828.23     96.17 o 
   1  -4  12      159.30      198.77    107.38 o 
   2  -4  12     2539.93     2420.62    101.42 o 
   3  -4  12       63.42       26.37    103.03 o 
  -7  -3  12     1735.99     1741.28     75.81 o 
  -6  -3  12       15.65        2.47     58.05 o 
  -5  -3  12     1918.07     1810.82     74.23 o 
  -4  -3  12      290.22      277.49     63.39 o 
  -3  -3  12      591.00      600.02     65.86 o 
  -2  -3  12      611.85      575.51     64.09 o 
  -1  -3  12       96.36       52.98     46.86 o 
   0  -3  12      916.76      806.95     64.76 o 
   1  -3  12      249.93      288.46     85.06 o 
   2  -3  12      364.31      293.12     67.29 o 
  -7  -2  12       50.15       23.10     57.94 o 
  -6  -2  12     2698.51     2716.40     97.17 o 
  -5  -2  12       67.22       63.25     53.88 o 
  -4  -2  12     2845.67     2888.68     92.53 o 
  -3  -2  12        8.72        5.16     44.06 o 
  -2  -2  12     1617.43     1519.51     65.26 o 
  -1  -2  12      309.98      278.53     47.96 o 
   0  -2  12      267.11      247.65     54.34 o 
   1  -2  12      842.20      927.09    100.31 o 
   4  -2  12      445.77      477.23    112.02 o 
  -8  -1  12      409.84      435.24     85.20 o 
  -7  -1  12      675.36      636.96     79.98 o 
  -6  -1  12       12.94       39.21     54.36 o 
  -5  -1  12     2287.59     2375.86    111.72 o 
  -4  -1  12       80.52       89.60     48.92 o 
  -3  -1  12     3502.54     3581.80     81.02 o 
  -2  -1  12       33.76       27.64     48.40 o 
  -1  -1  12     3241.31     3227.60    118.26 o 
   0  -1  12       53.00       79.07     52.31 o 
   1  -1  12      890.32      799.55     58.98 o 
   2  -1  12      492.10      506.47     79.05 o 
   3  -1  12      262.50      203.13     96.97 o 
  -8   0  12      271.49      248.28     87.77 o 
  -7   0  12      991.48      928.27     89.13 o 
  -6   0  12      221.98      203.05     51.14 o 
  -5   0  12       84.95       89.98     51.97 o 
  -4   0  12     1140.96     1145.13     75.95 o 
  -3   0  12       10.25       22.99     52.87 o 
  -2   0  12     2997.85     3026.16     73.14 o 
  -1   0  12       86.38      111.16     47.65 o 
   0   0  12     3501.51     3598.85     76.41 o 
   1   0  12        6.63        7.58     47.31 o 
   2   0  12     1990.06     1968.46     98.82 o 
   3   0  12      105.07       43.08     97.12 o 
  -8   1  12      304.01      319.93     68.50 o 
  -7   1  12      773.02      787.56     74.55 o 
  -6   1  12     1174.52     1181.00     78.50 o 
  -5   1  12      165.79      125.97     55.06 o 
  -4   1  12      690.16      666.67     61.84 o 
  -3   1  12      727.93      718.62     70.26 o 
  -2   1  12      216.26      217.07     58.68 o 
  -1   1  12     1619.92     1588.94     72.57 o 
   0   1  12        8.59       22.51     47.95 o 
   1   1  12     3180.18     3484.78    184.33 o 
   2   1  12        6.93       25.52     52.03 o 
   3   1  12     1995.32     1862.57    104.63 o 
  -8   2  12     2173.76     2109.43     89.10 o 
  -7   2  12       36.28       41.57     56.97 o 
  -6   2  12     1277.13     1215.18     66.74 o 
  -5   2  12      534.77      637.43     74.56 o 
  -4   2  12      379.90      357.63     68.10 o 
  -3   2  12     1105.25     1175.21     80.51 o 
  -2   2  12      183.03      181.29     59.46 o 
  -1   2  12      316.23      304.98     55.43 o 
   0   2  12      747.59      698.66     96.85 o 
   1   2  12      262.33      189.50     86.11 o 
   2   2  12     1785.85     1871.09    138.57 o 
  -8   3  12       33.02       29.95     60.76 o 
  -7   3  12     2527.82     2561.58     97.09 o 
  -6   3  12        6.53       24.42     55.41 o 
  -5   3  12     2655.46     2716.08    122.26 o 
  -4   3  12      154.88      175.31     57.05 o 
  -3   3  12      826.74      854.50     70.74 o 
  -2   3  12      575.37      515.75     58.49 o 
  -1   3  12       61.12       42.14     79.49 o 
   0   3  12      406.82      356.28     75.57 o 
   1   3  12      327.25      312.48    108.53 o 
   2   3  12      399.81      320.39     85.90 o 
  -7   4  12       13.79        0.00     83.16 o 
  -6   4  12     2512.65     2613.18    256.60 o 
  -5   4  12       17.03       24.18     55.30 o 
  -4   4  12     3625.86     3762.08    178.23 o 
  -3   4  12        8.16       19.78     47.62 o 
  -2   4  12     1606.54     1427.92     62.57 o 
  -1   4  12      333.68      324.84     93.96 o 
   0   4  12      396.79      441.17    127.19 o 
   1   4  12      484.12      381.55    119.44 o 
  -7   5  12      502.74      490.89     75.76 o 
  -6   5  12      135.75      162.51     64.11 o 
  -5   5  12     1763.54     1732.36     73.19 o 
  -4   5  12       10.02       47.43     53.44 o 
  -3   5  12     2521.76     2649.78     91.57 o 
  -2   5  12       30.32       20.59     90.00 o 
  -1   5  12     2247.57     2175.84     98.88 o 
   0   5  12       57.03       49.77     91.33 o 
  -6   6  12      306.35      313.39     79.70 o 
  -5   6  12      406.53      374.03     82.62 o 
  -4   6  12      615.15      649.07     98.05 o 
  -3   6  12       28.71       31.34     96.31 o 
  -2   6  12     1757.31     1821.08    116.23 o 
  -1   6  12       16.61       30.04    100.21 o 
  -3  -5  13       75.81       39.95     64.89 o 
  -2  -5  13     2107.30     2047.31     89.57 o 
  -1  -5  13       29.17       51.40     97.19 o 
   0  -5  13     1438.81     1254.12     99.73 o 
   1  -5  13      112.98       84.36     99.51 o 
  -5  -4  13      386.72      384.03     78.66 o 
  -4  -4  13      299.74      355.27     77.46 o 
  -3  -4  13      757.10      659.31     66.34 o 
  -2  -4  13        7.46       23.63     59.66 o 
  -1  -4  13     2599.37     2732.63    115.29 o 
   0  -4  13       16.85        0.00     78.26 o 
   1  -4  13     1928.40     1886.61    122.29 o 
  -5  -3  13      955.23     1005.33     93.74 o 
  -4  -3  13      251.50      266.43     74.54 o 
  -3  -3  13      733.62      780.70     81.20 o 
  -2  -3  13      558.88      571.73     65.63 o 
  -1  -3  13      419.65      389.15     65.36 o 
   0  -3  13     1994.70     1940.89    140.47 o 
   1  -3  13        8.15        5.15     90.54 o 
  -6  -2  13       82.21       94.72     65.93 o 
  -5  -2  13     1346.77     1305.71    140.67 o 
  -4  -2  13      530.56      534.33     64.38 o 
  -3  -2  13      216.75      206.93     63.94 o 
  -2  -2  13     1188.17     1180.50    109.90 o 
  -1  -2  13      487.80      488.81     69.81 o 
   0  -2  13      802.53      795.05    112.92 o 
   1  -2  13      496.72      441.15    113.02 o 
  -6  -1  13     1899.90     1916.24     88.03 o 
  -5  -1  13       33.63       45.99     56.65 o 
  -4  -1  13     1754.38     1586.14     68.29 o 
  -3  -1  13       41.54       38.19     59.71 o 
  -2  -1  13      521.40      408.89     77.53 o 
  -1  -1  13      881.45      820.69     70.95 o 
   0  -1  13      268.72      225.53     70.39 o 
  -6   0  13        8.46       41.60     64.10 o 
  -5   0  13     1712.87     1598.24     68.40 o 
  -4   0  13      153.47      100.98     52.42 o 
  -3   0  13     2320.67     2330.69     99.69 o 
  -2   0  13       36.39       30.60     47.78 o 
  -1   0  13     1217.95     1173.82     68.25 o 
   0   0  13      259.90      241.00     62.39 o 
  -7   1  13      386.42      366.12     86.96 o 
  -6   1  13      722.60      651.89     76.86 o 
  -5   1  13       83.10       58.13     62.47 o 
  -4   1  13     1665.68     1766.25     89.25 o 
  -3   1  13       10.86        0.00     62.74 o 
  -2   1  13     2559.16     2542.59     87.31 o 
  -1   1  13       51.33       46.34     55.49 o 
   0   1  13     2364.63     2339.09    126.96 o 
   1   1  13       75.14       58.86     74.38 o 
  -6   2  13      497.53      556.10     75.19 o 
  -5   2  13      297.51      293.83     57.48 o 
  -4   2  13      364.14      325.92     76.18 o 
  -3   2  13      992.39      975.92     90.10 o 
  -2   2  13       34.72       22.88     55.40 o 
  -1   2  13     1557.27     1678.63    128.92 o 
   0   2  13       20.04       35.49     87.15 o 
   1   2  13     2400.27     2358.74    116.34 o 
  -6   3  13      428.83      361.21     69.86 o 
  -5   3  13      671.11      774.91    163.75 o 
  -4   3  13      296.08      266.04     65.53 o 
  -3   3  13      543.93      420.20     51.29 o 
  -2   3  13      440.18      423.13     75.95 o 
  -1   3  13      289.30      251.95     94.32 o 
   0   3  13      840.30      881.05    127.06 o 
  -5   4  13      983.46      920.02     80.52 o 
  -4   4  13      357.93      327.59     77.09 o 
  -3   4  13      275.77      271.66     73.50 o 
  -2   4  13      468.62      508.81     97.63 o 
  -1   4  13      399.34      320.15    102.10 o 
  -3  -2  14      439.19      427.38     80.61 o 
  -2  -2  14     1299.41     1251.69     85.39 o 
  -4  -1  14      590.55      544.59     70.07 o 
  -3  -1  14      361.58      388.99     78.25 o 
  -2  -1  14      984.86      993.48     82.81 o 
  -1  -1  14      589.67      624.72     78.47 o 
  -4   0  14      633.55      593.88     70.66 o 
  -3   0  14      498.48      402.23     76.26 o 
  -2   0  14      467.37      355.37     81.31 o 
  -3   1  14     1486.07     1394.59     81.54 o 
  -2   1  14       93.46      128.12     80.66 o 
                                                 
